# Supplementary material for: Complete loss of TP53 and RB1 is associated with complex genome and low immune infiltrate in pleomorphic rhabdomyosarcoma
Source: HGG Adv. 2023 Jul 19;4(4):100224. doi: 10.1016/j.xhgg.2023.100224 (PMC10428123; doi:10.1016/j.xhgg.2023.100224)
Supplement: Data S1. Tables S1–S9 [file mmc2.xlsx]

## Sheet: Suppl. Table 1
Supplemental Table 1: Detailed clinicopathologic data for the PRMS cohort.
Clinical Data					Primary						LRs & Mets	Treatment
Source	UID	Alternate Sample ID	Gender	Final Diagnosis	Bone/ Soft Tissue Primary	Grade Primary	Primary Anatomical Site	Primary tumour size at Diagnosis (mm)	Mets at presentation Y/N/Unknown	Age at diagnosis of primary tumour	Relapse Y/N	Adjuvant Treatment ever given? Y/N	First line treatment	Pre-op radiation of primary Y/N	Tissue state for profiling	Genome sequencing	Exome sequencing	RNA sequencing	Methylation array	T-cell receptor beta sequencing	Multiplex Immunofluorescence Panel	Tertiary Lymphoid Structure CD20
RNOH	RNOH01		M	Rhabdomyosarcoma Pleomorphic	ST	3	Buttock	150	N	45	N	N	NA	N	frozen			Y	Y	Y	Y
RNOH	RNOH02		F	Rhabdomyosarcoma Pleomorphic	ST	3	Leg	80	N	>89	N	N	NA	N	frozen	Y		Y	Y	Y	Y
RNOH	RNOH03		F	Rhabdomyosarcoma Pleomorphic	ST	3	Forearm	50	N	75	N	N	NA	N	frozen	Y		Y	Y	Y	Y	Y
RNOH	RNOH04		F	Rhabdomyosarcoma Pleomorphic	ST	3	Thigh	100	N	61	N	N	NA	N	frozen	Y		Y	Y	Y	Y	Y
RNOH	RNOH05		F	Rhabdomyosarcoma Pleomorphic	ST	3	Thigh	40	N	64	N	N	NA	N	frozen	Y		Y	Y	Y	Y	Y
RNOH	RNOH06		F	Rhabdomyosarcoma Pleomorphic	ST	3	Buttock	90	N	85	N	N	NA	N	frozen			Y	Y	Y
RNOH	RNOH07		M	Rhabdomyosarcoma Pleomorphic	ST	NOS	Leg	50	N	38	N	N	NA	N	frozen	Y		Y	Y	Y	Y
RNOH	RNOH08		F	Rhabdomyosarcoma Pleomorphic	ST	3	Thigh	165	N	78	N	N	NA	N	frozen	Y		Y	Y	Y
RNOH	RNOH09		M	Rhabdomyosarcoma Pleomorphic	ST	3	Leg	70	N	70	N	N	NA	N	frozen	Y		Y	Y	Y		Y
RNOH	RNOH10		M	Rhabdomyosarcoma Pleomorphic	ST	3	Knee	50	N	55	N	N	NA	N	frozen			Y	Y	Y	Y	Y
RNOH	RNOH11		M	Rhabdomyosarcoma Pleomorphic	ST	3	Chest Wall	100	N	74	N	N	NA	N	frozen	Y		Y	Y	Y	Y
RNOH	RNOH12		F	Rhabdomyosarcoma Pleomorphic	ST	3	Calf	45	N	70	N	N	NA	N	frozen	Y		Y	Y	Y	Y	Y
RNOH	RNOH13		M	Rhabdomyosarcoma Pleomorphic	ST	3	Buttock	73	N	79	N	N	NA	N	frozen	Y		Y	Y	Y	Y	Y
MDA	MDA01		F	Rhabdomyosarcoma Pleomorphic	ST	3	Hand	45	N	35	N	N	Doxorubicin/ifosfamide	N	FFPE						Y	Y
MDA	MDA02	RMS02T	M	Rhabdomyosarcoma Pleomorphic	ST	3	Thigh	143	N	55	Y	N	Vincristine / doxorubicin / ifosfamide	Y	frozen	Y	Y	Y	Y	Y	Y	Y
MDA	MDA03		F	Rhabdomyosarcoma Pleomorphic	ST	3	Buttock	NA	Y	20	Y	N	Vincristine / actinomycin-D / cyclophosphamide - ifosfamide/etoposide	N	FFPE		Y				Y	Y
MDA	MDA04	RMS03T	M	Rhabdomyosarcoma Pleomorphic	ST	3	Lung	75	N	63	Y	N	Gemcitabine / Taxotere	N	frozen	Y	Y		Y	Y	Y	Y
MDA	MDA05		M	Rhabdomyosarcoma Pleomorphic	ST	3	Back	70	Y	53	Y	N	Doxorubicin/ifosfamide	Y	FFPE						Y	Y
MDA	MDA06		F	Rhabdomyosarcoma Pleomorphic	ST	3	Uterus	105	N	60	Y	N	Doxorubicin	N	FFPE		Y				Y	Y
MDA	MDA07		M	Rhabdomyosarcoma Pleomorphic	ST	3	Neck	47	N	13	Y	Y	Vincristine / ifosfamide / etoposide -> vincristine / actinomycin-D / cyclophosphamide	N	FFPE		Y				Y	Y
MDA	MDA08	RMS01T	M	Rhabdomyosarcoma Pleomorphic	ST	3	Leg	35	N	51	N	N	Vincristine / doxorubicin / ifosfamide	Y	frozen	Y	Y	Y	Y	Y	Y	Y
MDA	MDA09		M	Rhabdomyosarcoma Pleomorphic	ST	3	Back	95	N	52	Y	N	Vincristine / doxorubicine / cyclophosphamide	Y	FFPE		Y				Y	Y
MDA	MDA10			Rhabdomyosarcoma Pleomorphic	ST	3	Tongue	37	N	44	N	Y	Doxorubicine / ifosfamide	N	FFPE
CC	PRMS01		NA	Rhabdomyosarcoma Pleomorphic	ST	NA	NA	NA	NA	NA	NA	NA	NA	NA	frozen	Y		Y	Y	Y
CC	PRMS02		NA	Rhabdomyosarcoma Pleomorphic	ST	NA	NA	NA	NA	NA	NA	NA	NA	NA	frozen			Y	Y	Y
	NA = Not available
															TOTAL	14	7	17	18	18	19	16

## Sheet: Suppl. Table 2
Supplemental Table 2: Muscle genes selected for analysis in PRMS
Gene
ABCG2
ACTG2
ARL4C
CALD1
CFL2
DES
DMD
LMOD1
MB
MSA
MYF3
MYF4
MYF5
MYOCD
MYOD1
PAX3
PAX7
SLMAP
SMA

## Sheet: Suppl. Table 3
Supplemental Table 3: Differentially expressed pathways in PRMS as compared to ARMS
pathways	logFC	AveExpr	t	P.Value	adj.P.Val	B
REACTOME_ANTIGEN_PRESENTATION_FOLDING_ASSEMBLY_AND_PEPTIDE_LOADING_OF_CLASS_I_MHC	1.08965	-0.076082	7.58257	1.48149e-11	2.27706e-08	15.9664
KEGG_ALLOGRAFT_REJECTION	1.02973	-0.0341789	5.78829	7.59032e-08	1.58281e-06	7.78772
KEGG_GRAFT_VERSUS_HOST_DISEASE	1.00206	-0.0353131	5.73076	9.82701e-08	1.87424e-06	7.54143
REACTOME_INTERFERON_GAMMA_SIGNALING	0.977904	-0.0477331	6.43421	3.87068e-09	2.12472e-07	10.6315
PID_IL27PATHWAY	0.919817	-0.0517504	6.00758	2.80577e-08	7.66664e-07	8.73762
PID_IL12_STAT4PATHWAY	0.91655	-0.0588765	6.30442	7.11296e-09	3.06346e-07	10.0493
REACTOME_NEF_MEDIATES_DOWN_MODULATION_OF_CELL_SURFACE_RECEPTORS_BY_RECRUITING_THEM_TO_CLATHRIN_ADAPTERS	0.910364	-0.0508249	6.91918	3.82669e-10	8.40233e-08	12.8479
KEGG_TYPE_I_DIABETES_MELLITUS	0.905365	-0.0294191	5.44038	3.55115e-07	3.83009e-06	6.31776
BIOCARTA_NKCELLS_PATHWAY	0.896691	-0.0563475	6.24439	9.40905e-09	3.80571e-07	9.78178
CELLULAR_DEFENSE_RESPONSE	0.892011	-0.0345176	6.51065	2.69893e-09	1.83026e-07	10.9766
BIOCARTA_NFKB_PATHWAY	0.88769	-0.0630241	6.53564	2.39793e-09	1.83026e-07	11.0898
REACTOME_IMMUNOREGULATORY_INTERACTIONS_BETWEEN_A_LYMPHOID_AND_A_NON_LYMPHOID_CELL	0.880354	-0.0378238	5.23056	8.79934e-07	6.97144e-06	5.45523
REACTOME_THE_ROLE_OF_NEF_IN_HIV1_REPLICATION_AND_DISEASE_PATHOGENESIS	0.861778	-0.0547904	6.50754	2.73885e-09	1.83026e-07	10.9626
KEGG_LEISHMANIA_INFECTION	0.861389	-0.0500479	6.10124	1.82523e-08	5.61811e-07	9.14839
ADAPTIVE_IMMUNE_RESPONSE	0.843953	-0.0587941	5.8261	6.40099e-08	1.42584e-06	7.9503
REACTOME_ANTIGEN_ACTIVATES_B_CELL_RECEPTOR_LEADING_TO_GENERATION_OF_SECOND_MESSENGERS	0.831925	-0.0545977	6.29668	7.37464e-09	3.06346e-07	10.0148
PID_IL12_2PATHWAY	0.83056	-0.0504742	5.50995	2.61802e-07	3.14366e-06	6.60788
ADAPTIVE_IMMUNE_RESPONSE_GO_0002460	0.827075	-0.0585695	5.66138	1.33967e-07	2.16249e-06	7.24604
KEGG_AUTOIMMUNE_THYROID_DISEASE	0.82464	-0.0058664	5.63495	1.5068e-07	2.36322e-06	7.13401
PID_AVB3_OPN_PATHWAY	0.816862	-0.063728	6.54531	2.2905e-09	1.83026e-07	11.1337
BIOCARTA_CERAMIDE_PATHWAY	0.816492	-0.0652055	7.1651	1.1584e-10	5.45165e-08	13.9935
BIOCARTA_IL12_PATHWAY	0.805927	-0.0624788	5.53304	2.36515e-07	2.97971e-06	6.70458
KEGG_INTESTINAL_IMMUNE_NETWORK_FOR_IGA_PRODUCTION	0.800215	-0.0393995	5.09532	1.56374e-06	1.0588e-05	4.90957
BIOCARTA_DC_PATHWAY	0.7947	-0.0329939	5.59251	1.81892e-07	2.56484e-06	6.95466
BIOCARTA_NKT_PATHWAY	0.788921	-0.0563639	5.43799	3.58838e-07	3.83009e-06	6.30784
POSITIVE_REGULATION_OF_LYMPHOCYTE_ACTIVATION	0.78651	-0.0611029	5.56413	2.06208e-07	2.68594e-06	6.83516
PID_TCR_PATHWAY	0.772538	-0.0623705	5.69157	1.17094e-07	2.03367e-06	7.37435
ST_TUMOR_NECROSIS_FACTOR_PATHWAY	0.77007	-0.06583	6.29994	7.26337e-09	3.06346e-07	10.0293
RPS14_DN.V1_UP	0.768749	-0.0437063	6.50846	2.72702e-09	1.83026e-07	10.9667
REACTOME_GENERATION_OF_SECOND_MESSENGER_MOLECULES	0.765889	-0.0633417	4.47284	1.97667e-05	7.99512e-05	2.51267
PID_TOLL_ENDOGENOUS_PATHWAY	0.764216	-0.0428616	6.20885	1.10982e-08	4.37382e-07	9.62391
REACTOME_INTERFERON_ALPHA_BETA_SIGNALING	0.760673	-0.0325284	4.96803	2.6667e-06	1.63295e-05	4.40373
PID_INTEGRIN_CS_PATHWAY	0.76003	-0.0528023	6.46713	3.3146e-09	2.03782e-07	10.7799
PID_IL23PATHWAY	0.757626	-0.0371032	5.52481	2.45243e-07	3.03983e-06	6.67008
PID_TRAIL_PATHWAY	0.757261	-0.0649589	6.42073	4.12418e-09	2.1375e-07	10.5708
BIOCARTA_STRESS_PATHWAY	0.756956	-0.058183	6.14623	1.48315e-08	5.14493e-07	9.34672
POSITIVE_REGULATION_OF_T_CELL_ACTIVATION	0.753457	-0.0630024	5.26215	7.68489e-07	6.26712e-06	5.58385
KEGG_ASTHMA	0.751687	-0.00130954	4.6156	1.12344e-05	5.01046e-05	3.04475
POSITIVE_REGULATION_OF_CYTOKINE_BIOSYNTHETIC_PROCESS	0.742442	-0.0297675	5.72418	1.01211e-07	1.87424e-06	7.51331
PID_S1P_S1P2_PATHWAY	0.742155	-0.0622428	5.30711	6.33282e-07	5.59399e-06	5.76771
STK33_NOMO_UP	0.742153	-0.0628959	7.12356	1.41878e-10	5.45165e-08	13.7991
BIOCARTA_KERATINOCYTE_PATHWAY	0.74033	-0.0636549	6.85455	5.22689e-10	1.00422e-07	12.549
KEGG_ANTIGEN_PROCESSING_AND_PRESENTATION	0.739205	-0.0268513	5.97205	3.30049e-08	8.45476e-07	8.58253
KEGG_LYSOSOME	0.738006	-0.0533677	6.36761	5.29249e-09	2.39252e-07	10.3321
REACTOME_DOWNSTREAM_TCR_SIGNALING	0.733977	-0.0664275	5.52247	2.47784e-07	3.04675e-06	6.66027
PID_IL1PATHWAY	0.733836	-0.0615422	6.43486	3.85886e-09	2.12472e-07	10.6344
PID_IL6_7PATHWAY	0.731247	-0.0614244	6.00469	2.84319e-08	7.66664e-07	8.72496
PID_TXA2PATHWAY	0.728794	-0.0462499	5.54076	2.28611e-07	2.90392e-06	6.73695
KEGG_VIRAL_MYOCARDITIS	0.724963	-0.0315717	6.12811	1.61258e-08	5.27349e-07	9.26676
BIOCARTA_RHO_PATHWAY	0.723299	-0.0555051	6.15193	1.44456e-08	5.14493e-07	9.37192
IMMUNE_RESPONSE	0.721677	-0.0355625	5.5817	1.90805e-07	2.61846e-06	6.9091
PID_CD8TCRPATHWAY	0.721435	-0.0612674	5.32553	5.84864e-07	5.34521e-06	5.8433
REACTOME_TCR_SIGNALING	0.721376	-0.0695796	5.44701	3.44974e-07	3.78732e-06	6.34532
EGFR_UP.V1_UP	0.720955	-0.0614754	7.00167	2.56678e-10	7.89029e-08	13.2307
ENDOSOME_TRANSPORT	0.718847	-0.0642561	5.43862	3.5785e-07	3.83009e-06	6.31046
HOXA9_DN.V1_UP	0.716756	-0.0578201	6.82848	5.92571e-10	1.01198e-07	12.4288
REACTOME_SMOOTH_MUSCLE_CONTRACTION	0.714455	-0.0452803	5.08013	1.66723e-06	1.11901e-05	4.84881
PID_INTEGRIN_A9B1_PATHWAY	0.714335	-0.0343963	5.96658	3.38385e-08	8.52618e-07	8.55872
REACTOME_NUCLEOTIDE_BINDING_DOMAIN_LEUCINE_RICH_REPEAT_CONTAINING_RECEPTOR_NLR_SIGNALING_PATHWAYS	0.710997	-0.062586	6.6436	1.43595e-09	1.47995e-07	11.5808
PID_HIVNEFPATHWAY	0.708752	-0.0633093	6.66992	1.26661e-09	1.47995e-07	11.701
PEPTIDYL_TYROSINE_MODIFICATION	0.701573	-0.0499399	6.94795	3.32987e-10	8.40233e-08	12.9812
PID_IL8CXCR1_PATHWAY	0.700271	-0.0515126	5.28588	6.93929e-07	5.84045e-06	5.68081
REACTOME_COMPLEMENT_CASCADE	0.698755	-0.0204802	5.34565	5.36131e-07	5.0246e-06	5.926
PID_LYMPHANGIOGENESIS_PATHWAY	0.698449	-0.0574732	4.94674	2.91363e-06	1.74251e-05	4.31988
BIOCARTA_NTHI_PATHWAY	0.697704	-0.054495	5.54936	2.20096e-07	2.84275e-06	6.77309
KEGG_NATURAL_KILLER_CELL_MEDIATED_CYTOTOXICITY	0.697567	-0.0439336	6.01871	2.6665e-08	7.58966e-07	8.78624
POSITIVE_REGULATION_OF_IMMUNE_SYSTEM_PROCESS	0.693065	-0.0443916	5.83553	6.13421e-08	1.38651e-06	7.99091
PID_S1P_S1P1_PATHWAY	0.691786	-0.0559124	5.34315	5.41964e-07	5.04848e-06	5.91571
BIOCARTA_DEATH_PATHWAY	0.69124	-0.0610308	6.13811	1.5398e-08	5.14493e-07	9.3109
BIOCARTA_TOLL_PATHWAY	0.689969	-0.053564	5.8498	5.75126e-08	1.32543e-06	8.05242
PID_CD40_PATHWAY	0.686721	-0.050291	6.10096	1.82762e-08	5.61811e-07	9.14713
PID_IL4_2PATHWAY	0.686216	-0.0414557	6.15058	1.45363e-08	5.14493e-07	9.36594
REGULATION_OF_I_KAPPAB_KINASE_NF_KAPPAB_CASCADE	0.68586	-0.0651918	6.64238	1.44432e-09	1.47995e-07	11.5753
BIOCARTA_ECM_PATHWAY	0.684529	-0.0547302	5.71713	1.04456e-07	1.91129e-06	7.48323
REACTOME_IL_3_5_AND_GM_CSF_SIGNALING	0.684425	-0.0517952	5.67493	1.26119e-07	2.10153e-06	7.30358
KEGG_HEMATOPOIETIC_CELL_LINEAGE	0.684078	-0.0325059	5.03501	2.01556e-06	1.27486e-05	4.66894
STK33_UP	0.682889	-0.0613919	6.69531	1.12201e-09	1.4371e-07	11.8171
REACTOME_LYSOSOME_VESICLE_BIOGENESIS	0.680962	-0.0469714	5.48963	2.86238e-07	3.30788e-06	6.52294
REACTOME_COSTIMULATION_BY_THE_CD28_FAMILY	0.680473	-0.0607953	5.18004	1.09179e-06	8.06769e-06	5.25042
BIOCARTA_IL2_PATHWAY	0.678107	-0.0484366	5.28734	6.89584e-07	5.84045e-06	5.68678
POSITIVE_REGULATION_OF_I_KAPPAB_KINASE_NF_KAPPAB_CASCADE	0.676244	-0.065773	6.56279	2.10842e-09	1.83026e-07	11.213
REACTOME_ANTIGEN_PROCESSING_CROSS_PRESENTATION	0.675772	-0.0540608	5.46897	3.13372e-07	3.54157e-06	6.43675
PID_TNFPATHWAY	0.675388	-0.0512864	6.52542	2.51677e-09	1.83026e-07	11.0435
REACTOME_GPVI_MEDIATED_ACTIVATION_CASCADE	0.674923	-0.0503064	4.67955	8.69318e-06	4.2129e-05	3.28661
KEGG_NOD_LIKE_RECEPTOR_SIGNALING_PATHWAY	0.6726	-0.0473159	6.01194	2.75044e-08	7.66664e-07	8.75664
PID_S1P_META_PATHWAY	0.671952	-0.0542141	4.9606	2.75055e-06	1.6674e-05	4.37441
PID_CXCR4_PATHWAY	0.668078	-0.0551433	5.68628	1.19889e-07	2.03367e-06	7.35186
DEFENSE_RESPONSE	0.66711	-0.0267848	5.78742	7.61999e-08	1.58281e-06	7.784
REGULATION_OF_LYMPHOCYTE_ACTIVATION	0.667027	-0.0500171	4.81925	4.92968e-06	2.67736e-05	3.82236
PID_BCR_5PATHWAY	0.66659	-0.0511311	5.52607	2.43891e-07	3.03983e-06	6.67534
PEPTIDYL_TYROSINE_PHOSPHORYLATION	0.664007	-0.0464686	6.69751	1.11027e-09	1.4371e-07	11.8272
REACTOME_NEGATIVE_REGULATORS_OF_RIG_I_MDA5_SIGNALING	0.663855	-0.0726001	5.7563	8.76376e-08	1.71466e-06	7.65062
REACTOME_SIGNALING_BY_ILS	0.658488	-0.0546714	5.76281	8.51158e-08	1.699e-06	7.67847
PID_IL2_STAT5PATHWAY	0.657591	-0.0598574	5.26582	7.56455e-07	6.21749e-06	5.59885
PID_THROMBIN_PAR1_PATHWAY	0.656607	-0.0466309	5.75505	8.81315e-08	1.71466e-06	7.64526
REACTOME_TRANS_GOLGI_NETWORK_VESICLE_BUDDING	0.656187	-0.0569326	6.17413	1.3036e-08	5.00907e-07	9.47007
BIOCARTA_CYTOKINE_PATHWAY	0.655871	-0.018603	5.07792	1.68281e-06	1.12134e-05	4.83998
I_KAPPAB_KINASE_NF_KAPPAB_CASCADE	0.655719	-0.0665478	6.40474	4.44611e-09	2.1375e-07	10.4989
POSITIVE_REGULATION_OF_IMMUNE_RESPONSE	0.652691	-0.034411	5.84878	5.77774e-08	1.32543e-06	8.04804
PID_CD8TCRDOWNSTREAMPATHWAY	0.651395	-0.0304877	5.81517	6.72472e-08	1.47656e-06	7.90323
PID_S1P_S1P3_PATHWAY	0.650119	-0.0554868	4.96255	2.72822e-06	1.664e-05	4.38213
KEGG_AMINO_SUGAR_AND_NUCLEOTIDE_SUGAR_METABOLISM	0.648547	-0.0700666	6.48101	3.10459e-09	1.98823e-07	10.8426
REGULATION_OF_IMMUNE_RESPONSE	0.645525	-0.0376324	5.70954	1.08061e-07	1.93128e-06	7.45088
PID_IL2_1PATHWAY	0.645482	-0.0551175	5.61916	1.61624e-07	2.41181e-06	7.06721
REGULATION_OF_T_CELL_ACTIVATION	0.64457	-0.0553898	4.70705	7.78039e-06	3.85611e-05	3.3913
JAK_STAT_CASCADE	0.644316	-0.0452534	5.85779	5.54706e-08	1.31167e-06	8.08692
REACTOME_RESPONSE_TO_ELEVATED_PLATELET_CYTOSOLIC_CA2_	0.643381	-0.0460798	6.44955	3.60104e-09	2.12472e-07	10.7006
IMMUNE_EFFECTOR_PROCESS	0.643274	-0.0427158	5.62615	1.56686e-07	2.3657e-06	7.09677
PID_INTEGRIN3_PATHWAY	0.643187	-0.0505594	5.72933	9.89024e-08	1.87424e-06	7.53531
KEGG_TOLL_LIKE_RECEPTOR_SIGNALING_PATHWAY	0.643042	-0.0394124	5.6884	1.18764e-07	2.03367e-06	7.36084
PID_GMCSF_PATHWAY	0.642954	-0.0524496	5.28372	7.00422e-07	5.8508e-06	5.67196
REGULATION_OF_CELL_ADHESION	0.640294	-0.0468895	6.53881	2.36213e-09	1.83026e-07	11.1042
IMMUNE_SYSTEM_PROCESS	0.640128	-0.0328962	5.31431	6.13896e-07	5.49633e-06	5.79725
BMI1_DN_MEL18_DN.V1_UP	0.640084	-0.0475831	7.18464	1.05287e-10	5.45165e-08	14.0851
PID_IL8CXCR2_PATHWAY	0.639732	-0.0508492	4.80726	5.17759e-06	2.7825e-05	3.77599
PID_UPA_UPAR_PATHWAY	0.639422	-0.0384313	5.89219	4.74664e-08	1.13993e-06	8.23564
KEGG_APOPTOSIS	0.639282	-0.0598274	6.0713	2.09482e-08	6.19181e-07	9.01675
BIOCARTA_IL6_PATHWAY	0.637865	-0.0571525	5.21811	9.28096e-07	7.16914e-06	5.40463
POSITIVE_REGULATION_OF_SIGNAL_TRANSDUCTION	0.63758	-0.0590239	6.73206	9.41193e-10	1.4371e-07	11.9855
PID_NFKAPPABCANONICALPATHWAY	0.636113	-0.0619842	5.23263	8.72194e-07	6.94592e-06	5.46362
INFLAMMATORY_RESPONSE	0.635227	-0.0254407	5.67103	1.2833e-07	2.10153e-06	7.28701
REGULATION_OF_IMMUNE_SYSTEM_PROCESS	0.634922	-0.0431984	5.18636	1.0628e-06	7.96844e-06	5.27596
BIOCARTA_IL2RB_PATHWAY	0.632682	-0.0595773	5.49678	2.77396e-07	3.27967e-06	6.55281
SA_B_CELL_RECEPTOR_COMPLEXES	0.631963	-0.056711	5.10987	1.4705e-06	1.02175e-05	4.96788
PID_SYNDECAN_2_PATHWAY	0.629095	-0.0573108	5.91138	4.35066e-08	1.06142e-06	8.31878
BIOCARTA_EGF_PATHWAY	0.629081	-0.0566393	5.48518	2.91884e-07	3.34795e-06	6.50435
KEGG_CYTOKINE_CYTOKINE_RECEPTOR_INTERACTION	0.627989	-0.0270937	5.64489	1.44165e-07	2.28435e-06	7.17613
REACTOME_TRAF6_MEDIATED_IRF7_ACTIVATION	0.627964	-0.0263347	5.95295	3.60078e-08	8.92644e-07	8.49939
POSITIVE_REGULATION_OF_MULTICELLULAR_ORGANISMAL_PROCESS	0.627439	-0.0404225	5.54472	2.2465e-07	2.8774e-06	6.75359
BIOCARTA_ACTINY_PATHWAY	0.627196	-0.0586051	4.96016	2.75549e-06	1.6674e-05	4.37272
T_CELL_ACTIVATION	0.62715	-0.0490209	4.16388	6.47017e-05	0.000220502	1.40021
PID_EPOPATHWAY	0.6258	-0.0590385	5.19385	1.02938e-06	7.75567e-06	5.3063
LOCOMOTORY_BEHAVIOR	0.625601	-0.0278234	5.2981	6.58349e-07	5.71685e-06	5.73082
PID_ANGIOPOIETINRECEPTOR_PATHWAY	0.622434	-0.0579566	5.26144	7.70836e-07	6.26712e-06	5.58096
PID_IL3_PATHWAY	0.621194	-0.060056	5.28975	6.82484e-07	5.84045e-06	5.69661
PID_INTEGRIN2_PATHWAY	0.620423	-0.0293199	4.42103	2.42021e-05	9.41736e-05	2.32233
REACTOME_CHEMOKINE_RECEPTORS_BIND_CHEMOKINES	0.620197	-0.0143785	4.06827	9.23899e-05	0.000302779	1.0673
REACTOME_ER_PHAGOSOME_PATHWAY	0.619116	-0.0593586	4.74653	6.63099e-06	3.38366e-05	3.54223
PID_PTP1BPATHWAY	0.615699	-0.0418834	6.07496	2.05986e-08	6.19181e-07	9.03283
PID_PDGFRBPATHWAY	0.615419	-0.0573546	5.32953	5.74855e-07	5.29073e-06	5.8597
PID_FCER1PATHWAY	0.613068	-0.0548756	5.2854	6.95382e-07	5.84045e-06	5.67882
HUMORAL_IMMUNE_RESPONSE	0.612913	-0.0181086	4.65981	9.41124e-06	4.45229e-05	3.21173
REACTOME_INNATE_IMMUNE_SYSTEM	0.611293	-0.0355464	6.39799	4.58929e-09	2.1375e-07	10.4685
REACTOME_CELL_SURFACE_INTERACTIONS_AT_THE_VASCULAR_WALL	0.610614	-0.047577	5.7804	7.86463e-08	1.59499e-06	7.75386
BIOCARTA_IL1R_PATHWAY	0.610528	-0.0535977	5.3748	4.72479e-07	4.62292e-06	6.04616
REACTOME_NOD1_2_SIGNALING_PATHWAY	0.606575	-0.0586092	5.41649	3.94118e-07	4.14904e-06	6.21862
PID_TCPTP_PATHWAY	0.604859	-0.058078	5.56998	2.00947e-07	2.68594e-06	6.85977
STK33_SKM_UP	0.603708	-0.0615578	6.39936	4.55999e-09	2.1375e-07	10.4747
PID_IFNGPATHWAY	0.601674	-0.0638414	5.12091	1.40342e-06	9.89478e-06	5.01216
KEGG_COMPLEMENT_AND_COAGULATION_CASCADES	0.600408	-0.0178244	5.2822	7.05024e-07	5.85741e-06	5.66574
PID_INTEGRIN_A4B1_PATHWAY	0.600019	-0.0480005	4.82929	4.73096e-06	2.61564e-05	3.86126
REACTOME_IL_RECEPTOR_SHC_SIGNALING	0.599572	-0.0516505	5.11166	1.45943e-06	1.01961e-05	4.97505
BIOCARTA_TCR_PATHWAY	0.599472	-0.0613374	5.19655	1.01759e-06	7.70463e-06	5.31723
REACTOME_SIGNAL_TRANSDUCTION_BY_L1	0.599248	-0.0680099	5.20142	9.96659e-07	7.58349e-06	5.33696
PID_TCRCALCIUMPATHWAY	0.598243	-0.0358029	5.40274	4.18455e-07	4.28777e-06	6.16163
REACTOME_CYTOKINE_SIGNALING_IN_IMMUNE_SYSTEM	0.5959	-0.0502625	5.67069	1.28526e-07	2.10153e-06	7.28556
CYTOKINE_METABOLIC_PROCESS	0.59589	-0.0282126	4.93845	3.01566e-06	1.7896e-05	4.28729
KEGG_GLYCOSAMINOGLYCAN_BIOSYNTHESIS_CHONDROITIN_SULFATE	0.595235	-0.0509791	5.05863	1.82519e-06	1.1787e-05	4.76299
POSITIVE_REGULATION_OF_TRANSLATION	0.594447	-0.0305777	4.86293	4.12042e-06	2.32834e-05	3.99193
REACTOME_GOLGI_ASSOCIATED_VESICLE_BIOGENESIS	0.594422	-0.0580381	5.77977	7.88672e-08	1.59499e-06	7.75118
PID_NFAT_3PATHWAY	0.593821	-0.0493169	5.33296	5.66379e-07	5.24412e-06	5.87382
REACTOME_IL1_SIGNALING	0.59165	-0.0636748	5.357	5.10415e-07	4.84264e-06	5.97273
BIOCARTA_MCALPAIN_PATHWAY	0.591087	-0.0442656	5.62903	1.54696e-07	2.3657e-06	7.10895
PID_P38ALPHABETAPATHWAY	0.59043	-0.0464725	4.82031	4.90831e-06	2.6752e-05	3.82647
KEGG_PRION_DISEASES	0.590404	-0.0472448	5.59504	1.7986e-07	2.55968e-06	6.96536
PID_NFAT_TFPATHWAY	0.590155	-0.0379368	5.06083	1.8084e-06	1.17279e-05	4.77174
REACTOME_PLATELET_ACTIVATION_SIGNALING_AND_AGGREGATION	0.587622	-0.0437529	5.58456	1.88407e-07	2.61846e-06	6.92114
KEGG_PRIMARY_IMMUNODEFICIENCY	0.587596	-0.0518422	3.88737	0.000178685	0.000523122	0.45272
CYTOKINE_BIOSYNTHETIC_PROCESS	0.586965	-0.0272668	4.90887	3.40898e-06	1.97721e-05	4.17125
ST_ERK1_ERK2_MAPK_PATHWAY	0.586779	-0.0536121	5.30974	6.26129e-07	5.56278e-06	5.7785
PID_KITPATHWAY	0.585557	-0.0631961	5.42437	3.80805e-07	4.03654e-06	6.25131
PID_IL2_PI3KPATHWAY	0.58511	-0.048191	5.4929	2.82166e-07	3.30788e-06	6.53658
REGULATION_OF_CYTOKINE_BIOSYNTHETIC_PROCESS	0.581595	-0.0259127	4.8898	3.68845e-06	2.13126e-05	4.09669
REACTOME_INTERFERON_SIGNALING	0.58034	-0.0504643	5.37425	4.73619e-07	4.62292e-06	6.04387
ANGIOGENESIS	0.579047	-0.0528699	5.56898	2.01843e-07	2.68594e-06	6.85553
PID_RAC1_PATHWAY	0.578947	-0.0594872	5.26026	7.74726e-07	6.26712e-06	5.57617
PID_SHP2_PATHWAY	0.577791	-0.0550595	5.45886	3.27552e-07	3.6748e-06	6.39463
BIOCARTA_INFLAM_PATHWAY	0.575052	-0.0275031	4.76832	6.06891e-06	3.21502e-05	3.62589
BIOCARTA_BAD_PATHWAY	0.574532	-0.05778	4.74536	6.66255e-06	3.38366e-05	3.53774
BIOCARTA_PDGF_PATHWAY	0.574303	-0.0528039	4.91834	3.27791e-06	1.90839e-05	4.20836
RESPONSE_TO_WOUNDING	0.57306	-0.0285791	5.60211	1.74319e-07	2.52763e-06	6.99517
KEGG_CELL_ADHESION_MOLECULES_CAMS	0.572247	-0.0366534	5.03689	1.99974e-06	1.27008e-05	4.67641
MEMBRANE_FUSION	0.571962	-0.0519105	5.39261	4.37305e-07	4.39305e-06	6.11973
REACTOME_IL_2_SIGNALING	0.570302	-0.050493	4.92676	3.16548e-06	1.857e-05	4.24139
CYTOKINE_PRODUCTION	0.570292	-0.0383494	5.58175	1.9076e-07	2.61846e-06	6.90932
REACTOME_INTEGRIN_ALPHAIIB_BETA3_SIGNALING	0.570234	-0.0353708	4.7191	7.41048e-06	3.69802e-05	3.43728
KEGG_JAK_STAT_SIGNALING_PATHWAY	0.569336	-0.0338584	6.11899	1.68186e-08	5.38545e-07	9.22656
PID_ARF6_TRAFFICKINGPATHWAY	0.568873	-0.0475704	5.71211	1.06828e-07	1.93128e-06	7.46182
KEGG_B_CELL_RECEPTOR_SIGNALING_PATHWAY	0.568141	-0.050598	4.66519	9.20998e-06	4.38258e-05	3.23212
LEUKOCYTE_ACTIVATION	0.56776	-0.0402811	4.06617	9.31102e-05	0.00030393	1.06005
REACTOME_RECYCLING_PATHWAY_OF_L1	0.566925	-0.0710755	4.86888	4.02069e-06	2.28881e-05	4.0151
PID_VEGFR1_PATHWAY	0.56607	-0.0641082	4.78244	5.72973e-06	3.04727e-05	3.68023
KEGG_FC_GAMMA_R_MEDIATED_PHAGOCYTOSIS	0.561968	-0.0537174	4.99072	2.42604e-06	1.49752e-05	4.49331
REACTOME_RIG_I_MDA5_MEDIATED_INDUCTION_OF_IFN_ALPHA_BETA_PATHWAYS	0.560209	-0.0465183	5.61067	1.67828e-07	2.45669e-06	7.03132
REACTOME_NUCLEAR_EVENTS_KINASE_AND_TRANSCRIPTION_FACTOR_ACTIVATION	0.557481	-0.0601579	4.69297	8.23563e-06	4.03126e-05	3.33763
MEL18_DN.V1_UP	0.557276	-0.053169	6.13837	1.53793e-08	5.14493e-07	9.31206
REACTOME_INTEGRIN_CELL_SURFACE_INTERACTIONS	0.557246	-0.0403825	5.04744	1.91308e-06	1.22008e-05	4.7184
POSITIVE_REGULATION_OF_RESPONSE_TO_STIMULUS	0.557219	-0.0244903	5.49006	2.85705e-07	3.30788e-06	6.52471
ST_T_CELL_SIGNAL_TRANSDUCTION	0.556546	-0.0635468	4.82108	4.89274e-06	2.6752e-05	3.82948
REACTOME_TOLL_RECEPTOR_CASCADES	0.556534	-0.0549004	5.61294	1.66149e-07	2.45549e-06	7.0409
GOLGI_VESICLE_TRANSPORT	0.5562	-0.0647483	5.24065	8.42739e-07	6.7463e-06	5.49625
LYMPHOCYTE_ACTIVATION	0.555607	-0.0468059	3.90748	0.000166208	0.000493168	0.52004
PID_VEGFR1_2_PATHWAY	0.555191	-0.0636383	5.15771	1.20057e-06	8.77592e-06	5.16028
KEGG_LEUKOCYTE_TRANSENDOTHELIAL_MIGRATION	0.555095	-0.0422209	5.78741	7.62053e-08	1.58281e-06	7.78393
KEGG_T_CELL_RECEPTOR_SIGNALING_PATHWAY	0.554969	-0.0603862	5.0535	1.865e-06	1.19438e-05	4.74253
BIOCARTA_GSK3_PATHWAY	0.554942	-0.0527555	5.02609	2.09234e-06	1.31801e-05	4.63351
KEGG_CYTOSOLIC_DNA_SENSING_PATHWAY	0.554823	-0.0348948	5.22462	9.0258e-07	7.11418e-06	5.4311
BIOCARTA_CASPASE_PATHWAY	0.55466	-0.0545314	4.56996	1.34739e-05	5.78474e-05	2.87345
EPIDERMAL_GROWTH_FACTOR_RECEPTOR_SIGNALING_PATHWAY	0.553573	-0.0489371	4.86486	4.08781e-06	2.31843e-05	3.99944
REACTOME_MHC_CLASS_II_ANTIGEN_PRESENTATION	0.552782	-0.057554	5.30521	6.38491e-07	5.60778e-06	5.75992
BIOCARTA_CSK_PATHWAY	0.552055	-0.0618713	3.74283	0.000298457	0.000827318	-0.0233873
REGULATION_OF_ANGIOGENESIS	0.551687	-0.052711	5.3244	5.8773e-07	5.34521e-06	5.83865
CELL_ACTIVATION	0.551076	-0.0397646	4.14327	6.98971e-05	0.000235081	1.32798
REACTOME_IRON_UPTAKE_AND_TRANSPORT	0.549682	-0.0659862	5.20602	9.77298e-07	7.47317e-06	5.35559
PID_P38_MKK3_6PATHWAY	0.547991	-0.0594736	5.41269	4.00703e-07	4.18966e-06	6.20286
PID_NECTIN_PATHWAY	0.547087	-0.0465231	4.67889	8.71635e-06	4.2129e-05	3.2841
PID_ALPHASYNUCLEIN_PATHWAY	0.544861	-0.0278793	4.61736	1.1156e-05	4.99906e-05	3.05135
HEMOSTASIS	0.54372	-0.038822	5.45579	3.31982e-07	3.69751e-06	6.38185
RESPONSE_TO_BIOTIC_STIMULUS	0.542576	-0.0416318	5.97671	3.23095e-08	8.41689e-07	8.60287
BIOCARTA_MET_PATHWAY	0.539805	-0.0511694	4.76408	6.17448e-06	3.22795e-05	3.6096
BLOOD_COAGULATION	0.539141	-0.034849	5.35021	5.25655e-07	4.95664e-06	5.94476
SIG_PIP3_SIGNALING_IN_B_LYMPHOCYTES	0.538814	-0.0565908	4.60145	1.1887e-05	5.25009e-05	2.99152
REACTOME_SIGNALING_BY_HIPPO	0.53795	-0.0659091	4.42772	2.35795e-05	9.19839e-05	2.34682
REACTOME_LATENT_INFECTION_OF_HOMO_SAPIENS_WITH_MYCOBACTERIUM_TUBERCULOSIS	0.537833	-0.0471262	4.63514	1.03902e-05	4.79573e-05	3.1184
REACTOME_CROSS_PRESENTATION_OF_SOLUBLE_EXOGENOUS_ANTIGENS_ENDOSOMES	0.537825	-0.0549353	4.16515	6.43939e-05	0.000219941	1.40467
CELL_SUBSTRATE_ADHESION	0.537287	-0.0472106	5.12187	1.39768e-06	9.89478e-06	5.01605
PID_PI3KCIPATHWAY	0.536904	-0.0524178	4.08167	8.79199e-05	0.000288745	1.11361
REACTOME_GLYCOSPHINGOLIPID_METABOLISM	0.536356	-0.0478805	4.94014	2.99459e-06	1.78399e-05	4.29393
BIOCARTA_BCR_PATHWAY	0.535893	-0.0539375	4.58523	1.26805e-05	5.52124e-05	2.93062
BIOCARTA_FCER1_PATHWAY	0.534805	-0.0603004	4.57164	1.33842e-05	5.76231e-05	2.87974
COFACTOR_METABOLIC_PROCESS	0.532289	-0.0580767	5.51664	2.54218e-07	3.07664e-06	6.63586
BIOCARTA_PROTEASOME_PATHWAY	0.532282	-0.0604734	3.63252	0.000437708	0.0011384	-0.377559
PID_FASPATHWAY	0.531856	-0.0552248	4.76686	6.10508e-06	3.21502e-05	3.62028
PROTEIN_KINASE_CASCADE	0.531463	-0.0544618	5.98608	3.09561e-08	8.20335e-07	8.64373
PID_HIF1_TFPATHWAY	0.531029	-0.0606184	5.80136	7.15647e-08	1.54922e-06	7.84386
PID_AMB2_NEUTROPHILS_PATHWAY	0.530778	-0.032195	4.62546	1.08003e-05	4.85934e-05	3.08189
PID_PDGFRAPATHWAY	0.530634	-0.0555516	4.66891	9.07351e-06	4.35228e-05	3.24621
BIOCARTA_MAPK_PATHWAY	0.530525	-0.061003	5.28571	6.94451e-07	5.84045e-06	5.68009
PROTEIN_SECRETION	0.530327	-0.0405178	5.65954	1.35068e-07	2.16249e-06	7.23824
PID_MYC_REPRESSPATHWAY	0.53031	-0.0618973	5.68532	1.20406e-07	2.03367e-06	7.34776
ST_P38_MAPK_PATHWAY	0.530213	-0.0587407	5.14977	1.24179e-06	9.00297e-06	5.12825
KEGG_O_GLYCAN_BIOSYNTHESIS	0.529791	-0.0465005	5.70479	1.10382e-07	1.95007e-06	7.43062
COAGULATION	0.528572	-0.0351036	5.35828	5.07589e-07	4.84264e-06	5.97801
INNATE_IMMUNE_RESPONSE	0.528184	-0.00377758	5.24636	8.22346e-07	6.61752e-06	5.51951
REACTOME_SEMA4D_IN_SEMAPHORIN_SIGNALING	0.527262	-0.0524474	4.34629	3.23287e-05	0.000119159	2.0504
PID_INTEGRIN1_PATHWAY	0.526355	-0.0336723	4.59073	1.24057e-05	5.41691e-05	2.95127
REGULATION_OF_RESPONSE_TO_STIMULUS	0.526092	-0.0227954	5.44787	3.43676e-07	3.78732e-06	6.34891
REACTOME_PEROXISOMAL_LIPID_METABOLISM	0.525087	-0.0559278	5.22038	9.19106e-07	7.16914e-06	5.41387
CELL_MATRIX_ADHESION	0.524704	-0.0457244	5.06219	1.79805e-06	1.17212e-05	4.77719
COENZYME_METABOLIC_PROCESS	0.52421	-0.0614271	5.22053	9.18505e-07	7.16914e-06	5.4145
KEGG_RIG_I_LIKE_RECEPTOR_SIGNALING_PATHWAY	0.523357	-0.0375426	5.72658	1.00129e-07	1.87424e-06	7.52357
PID_FAK_PATHWAY	0.522597	-0.0471793	4.27251	4.2896e-05	0.000153328	1.7851
VIRAL_REPRODUCTION	0.522395	-0.0487525	5.10199	1.5203e-06	1.03853e-05	4.93629
BIOCARTA_PYK2_PATHWAY	0.521426	-0.0621398	4.68736	8.42403e-06	4.11039e-05	3.31628
SINGH_KRAS_DEPENDENCY_SIGNATURE_	0.520551	-0.0132147	4.18677	5.9367e-05	0.00020459	1.48072
B_CELL_ACTIVATION	0.518773	-0.0388942	3.85986	0.000197206	0.000567614	0.361053
REACTOME_ERK_MAPK_TARGETS	0.518269	-0.0580227	4.35961	3.07096e-05	0.000114844	2.09863
REACTOME_TRAF6_MEDIATED_NFKB_ACTIVATION	0.517935	-0.0589667	4.75984	6.28197e-06	3.27301e-05	3.5933
KEGG_CHEMOKINE_SIGNALING_PATHWAY	0.517052	-0.0389871	4.6389	1.02349e-05	4.73828e-05	3.1326
SIG_IL4RECEPTOR_IN_B_LYPHOCYTES	0.516478	-0.0580298	4.53716	1.53441e-05	6.4437e-05	2.75103
REACTOME_REGULATION_OF_IFNA_SIGNALING	0.516242	-0.00284682	5.15689	1.20476e-06	8.77592e-06	5.15698
VASCULATURE_DEVELOPMENT	0.515752	-0.0541143	5.13161	1.34122e-06	9.58815e-06	5.05517
REACTOME_GROWTH_HORMONE_RECEPTOR_SIGNALING	0.513749	-0.0521341	4.7493	6.55672e-06	3.37046e-05	3.55287
SIG_BCR_SIGNALING_PATHWAY	0.513471	-0.0510679	4.44949	2.16587e-05	8.60194e-05	2.4267
REACTOME_ASPARAGINE_N_LINKED_GLYCOSYLATION	0.512621	-0.0617916	4.74213	6.75044e-06	3.40178e-05	3.52537
BIOCARTA_AT1R_PATHWAY	0.511971	-0.068646	4.99854	2.34804e-06	1.46111e-05	4.52427
BIOCARTA_INTEGRIN_PATHWAY	0.507521	-0.0474697	4.36028	3.06302e-05	0.000114826	2.10106
REACTOME_BIOSYNTHESIS_OF_THE_N_GLYCAN_PRECURSOR_DOLICHOL_LIPID_LINKED_OLIGOSACCHARIDE_LLO_AND_TRANSFER_TO_A_NASCENT_PROTEIN	0.507364	-0.0681886	4.26187	4.46716e-05	0.000158569	1.74708
REACTOME_MEMBRANE_TRAFFICKING	0.507003	-0.0491695	5.4783	3.00822e-07	3.42491e-06	6.47564
REACTOME_MAPK_TARGETS_NUCLEAR_EVENTS_MEDIATED_BY_MAP_KINASES	0.506868	-0.0627641	4.36708	2.98359e-05	0.000112396	2.12573
BIOCARTA_P38MAPK_PATHWAY	0.50627	-0.061173	5.13569	1.31824e-06	9.46792e-06	5.07157
SNF5_DN.V1_UP	0.505615	-0.0443948	4.88573	3.75088e-06	2.15116e-05	4.08081
REACTOME_CD28_CO_STIMULATION	0.505176	-0.0640515	4.23952	4.86321e-05	0.000169881	1.66749
REACTOME_ACTIVATED_TLR4_SIGNALLING	0.504521	-0.0570368	5.21808	9.2821e-07	7.16914e-06	5.40452
RB_DN.V1_DN	0.504458	-0.0523611	5.59763	1.77812e-07	2.55417e-06	6.97628
KEGG_SNARE_INTERACTIONS_IN_VESICULAR_TRANSPORT	0.503004	-0.0543621	4.87438	3.93071e-06	2.24591e-05	4.03651
PID_CERAMIDE_PATHWAY	0.502657	-0.0557047	5.62571	1.56995e-07	2.3657e-06	7.09489
REACTOME_DEGRADATION_OF_THE_EXTRACELLULAR_MATRIX	0.501282	-0.0167385	4.62547	1.07999e-05	4.85934e-05	3.08193
BIOCARTA_RAC1_PATHWAY	0.50086	-0.0525659	4.60992	1.14921e-05	5.105e-05	3.02337
PID_FRA_PATHWAY	0.500282	-0.0481519	4.54972	1.46e-05	6.19897e-05	2.79784
PID_ERBB1_RECEPTOR_PROXIMAL_PATHWAY	0.500065	-0.0605599	4.3004	3.856e-05	0.00013978	1.88502
REGULATION_OF_CYTOKINE_PRODUCTION	0.499905	-0.0399925	5.38129	4.59347e-07	4.55494e-06	6.07296
ANATOMICAL_STRUCTURE_FORMATION	0.499645	-0.0526587	5.05589	1.84635e-06	1.18738e-05	4.75206
PID_SYNDECAN_4_PATHWAY	0.498533	-0.0444844	4.48665	1.87241e-05	7.65397e-05	2.56365
RAF_UP.V1_UP	0.498272	-0.0607752	5.50196	2.71158e-07	3.23077e-06	6.57445
ST_INTERLEUKIN_4_PATHWAY	0.498199	-0.0479362	4.52453	1.6129e-05	6.70007e-05	2.70406
PID_GLYPICAN_1PATHWAY	0.497123	-0.0471152	4.76551	6.13872e-06	3.22021e-05	3.61509
REACTOME_ACTIVATION_OF_NF_KAPPAB_IN_B_CELLS	0.496726	-0.0598069	4.35408	3.13722e-05	0.000116753	2.07859
RESPONSE_TO_VIRUS	0.496194	-0.032136	4.63343	1.04616e-05	4.81422e-05	3.11194
BIOCARTA_TPO_PATHWAY	0.494631	-0.0603944	4.46787	2.01557e-05	8.09831e-05	2.49434
REGULATION_OF_SIGNAL_TRANSDUCTION	0.494502	-0.0532559	5.51979	2.50722e-07	3.05841e-06	6.64905
RESPONSE_TO_EXTERNAL_STIMULUS	0.494082	-0.0271436	5.20785	9.69659e-07	7.45183e-06	5.36304
ST_B_CELL_ANTIGEN_RECEPTOR	0.492739	-0.0469493	4.49482	1.81326e-05	7.47181e-05	2.59385
KEGG_PROTEASOME	0.491504	-0.0460678	3.69929	0.00034747	0.000935309	-0.164153
BIOCARTA_HIVNEF_PATHWAY	0.491383	-0.0552816	4.63135	1.0549e-05	4.83086e-05	3.1041
PID_ENDOTHELINPATHWAY	0.489389	-0.0513987	4.5364	1.53902e-05	6.44542e-05	2.74821
REACTOME_NFKB_AND_MAP_KINASES_ACTIVATION_MEDIATED_BY_TLR4_SIGNALING_REPERTOIRE	0.488564	-0.0590619	5.09854	1.54262e-06	1.04912e-05	4.92247
REACTOME_TRANSPORT_TO_THE_GOLGI_AND_SUBSEQUENT_MODIFICATION	0.488112	-0.0644554	4.43245	2.31485e-05	9.09955e-05	2.36416
KEGG_STARCH_AND_SUCROSE_METABOLISM	0.48795	-0.0101865	6.4005	4.53564e-09	2.1375e-07	10.4798
POSITIVE_REGULATION_OF_PROTEIN_MODIFICATION_PROCESS	0.484376	-0.0478684	5.10577	1.49619e-06	1.02663e-05	4.95145
REACTOME_REGULATION_OF_APOPTOSIS	0.482275	-0.0544249	4.11201	7.85458e-05	0.000262445	1.21893
BIOCARTA_FMLP_PATHWAY	0.482132	-0.0516	4.45217	2.14326e-05	8.53418e-05	2.43657
BIOCARTA_HER2_PATHWAY	0.481958	-0.0524276	4.64814	9.86246e-06	4.62153e-05	3.16756
KEGG_SPHINGOLIPID_METABOLISM	0.481655	-0.0548952	4.64062	1.01643e-05	4.71978e-05	3.13913
BIOCARTA_MITOCHONDRIA_PATHWAY	0.481578	-0.062418	4.65973	9.4144e-06	4.45229e-05	3.21141
REGULATION_OF_BODY_FLUID_LEVELS	0.481483	-0.035129	5.01243	2.21558e-06	1.38994e-05	4.57928
BIOCARTA_IGF1_PATHWAY	0.480911	-0.0552793	4.02878	0.000106872	0.000341501	0.931412
REACTOME_REGULATION_OF_ORNITHINE_DECARBOXYLASE_ODC	0.480897	-0.0593016	3.68962	0.000359354	0.000962884	-0.195263
BIOCARTA_P53HYPOXIA_PATHWAY	0.480622	-0.0518031	4.51585	1.66911e-05	6.89628e-05	2.67181
PID_CDC42_PATHWAY	0.480501	-0.0553741	4.56223	1.38938e-05	5.94839e-05	2.84454
REACTOME_SPHINGOLIPID_METABOLISM	0.480323	-0.054815	4.651	9.75028e-06	4.58293e-05	3.17835
POSITIVE_REGULATION_OF_PHOSPHATE_METABOLIC_PROCESS	0.480316	-0.0395559	5.18309	1.07769e-06	8.02714e-06	5.26276
PID_ER_NONGENOMIC_PATHWAY	0.480067	-0.0561518	4.10755	7.98609e-05	0.000265684	1.20341
REACTOME_SYNTHESIS_OF_PIPS_AT_THE_PLASMA_MEMBRANE	0.478651	-0.0490886	4.31715	3.61627e-05	0.0001314	1.94523
PID_TGFBRPATHWAY	0.477518	-0.0529983	4.39634	2.66398e-05	0.000101601	2.23215
KEGG_PATHOGENIC_ESCHERICHIA_COLI_INFECTION	0.477388	-0.0488854	4.40719	2.5541e-05	9.86346e-05	2.27172
PID_ARF6_PATHWAY	0.476662	-0.0565308	4.95189	2.85196e-06	1.71229e-05	4.34013
PID_ECADHERIN_STABILIZATION_PATHWAY	0.47612	-0.053749	4.70081	7.97911e-06	3.91817e-05	3.36749
BIOCARTA_AKT_PATHWAY	0.475474	-0.0570856	4.25886	4.51855e-05	0.000160023	1.73636
CORDENONSI_YAP_CONSERVED_SIGNATURE	0.47469	-0.063827	4.3724	2.92285e-05	0.000110379	2.14504
TBK1.DF_UP	0.4743	-0.0616547	5.2799	7.12027e-07	5.88379e-06	5.65635
KEGG_DORSO_VENTRAL_AXIS_FORMATION	0.472621	-0.0508908	4.38818	2.74962e-05	0.00010435	2.20242
REACTOME_SIGNAL_AMPLIFICATION	0.472486	-0.048992	3.88287	0.000181599	0.000528975	0.437683
REACTOME_BASIGIN_INTERACTIONS	0.472185	-0.0366395	4.92996	3.12382e-06	1.84666e-05	4.25393
BMI1_DN.V1_UP	0.471397	-0.0378068	4.98297	2.50578e-06	1.54055e-05	4.46268
KEGG_EPITHELIAL_CELL_SIGNALING_IN_HELICOBACTER_PYLORI_INFECTION	0.470593	-0.0585801	4.92421	3.19915e-06	1.86962e-05	4.23138
PID_RHOA_PATHWAY	0.47046	-0.0487042	4.62767	1.07053e-05	4.85369e-05	3.09023
RECEPTOR_MEDIATED_ENDOCYTOSIS	0.470053	-0.0482122	4.52788	1.59171e-05	6.62997e-05	2.71651
RESPONSE_TO_OTHER_ORGANISM	0.469435	-0.0246387	4.46895	2.00704e-05	8.09664e-05	2.49833
PID_AP1_PATHWAY	0.469167	-0.0323218	4.5994	1.19846e-05	5.26293e-05	2.98382
E2F1_UP.V1_DN	0.469008	-0.0518138	5.44289	3.51236e-07	3.82873e-06	6.32821
KEGG_FOCAL_ADHESION	0.467756	-0.0498371	4.82422	4.83022e-06	2.66095e-05	3.84163
LTE2_UP.V1_DN	0.467199	-0.0568592	5.37347	4.75225e-07	4.62292e-06	6.04065
BIOCARTA_RAS_PATHWAY	0.466625	-0.0624495	3.93305	0.000151542	0.000459409	0.605993
CELLULAR_CATION_HOMEOSTASIS	0.466328	-0.0315087	4.75872	6.31059e-06	3.27682e-05	3.589
REACTOME_MAP_KINASE_ACTIVATION_IN_TLR_CASCADE	0.466121	-0.0598262	4.48008	1.92135e-05	7.81245e-05	2.53938
POSITIVE_REGULATION_OF_CELLULAR_PROTEIN_METABOLIC_PROCESS	0.466013	-0.0372182	4.44158	2.23386e-05	8.84908e-05	2.39764
REGULATION_OF_HYDROLASE_ACTIVITY	0.465222	-0.0594875	5.14423	1.27134e-06	9.17394e-06	5.10594
WOUND_HEALING	0.464603	-0.0382886	5.18235	1.08108e-06	8.02714e-06	5.25978
BIOCARTA_FAS_PATHWAY	0.464125	-0.0612947	3.88268	0.000181717	0.000528975	0.437078
BIOCARTA_EDG1_PATHWAY	0.46305	-0.0529285	3.96699	0.00013398	0.000414339	0.720689
PID_AVB3_INTEGRIN_PATHWAY	0.462731	-0.0529476	4.3216	3.55498e-05	0.000129479	1.96126
PID_ERBB1_DOWNSTREAM_PATHWAY	0.461869	-0.0570987	4.37756	2.86508e-05	0.000108464	2.16379
REACTOME_TRIF_MEDIATED_TLR3_SIGNALING	0.461736	-0.0574631	4.84322	4.46819e-06	2.49731e-05	3.91529
PID_INSULIN_PATHWAY	0.46162	-0.0463032	4.34873	3.20262e-05	0.000118899	2.05922
BIOCARTA_CTCF_PATHWAY	0.461281	-0.0544974	4.2923	3.97745e-05	0.000143843	1.85593
CARBOXYLIC_ACID_TRANSPORT	0.460864	-0.0472365	5.29295	6.73122e-07	5.81229e-06	5.70973
ORGANIC_ACID_TRANSPORT	0.459792	-0.0459307	5.36542	4.92106e-07	4.72729e-06	6.00746
RB_P130_DN.V1_DN	0.459784	-0.0528537	5.30231	6.46516e-07	5.646e-06	5.74805
REACTOME_SIGNALING_BY_THE_B_CELL_RECEPTOR_BCR	0.459492	-0.0531659	4.64235	1.0094e-05	4.70138e-05	3.14567
REACTOME_TRANSFERRIN_ENDOCYTOSIS_AND_RECYCLING	0.459126	-0.0683439	4.57955	1.29704e-05	5.62832e-05	2.90933
KRAS.DF.V1_UP	0.456345	-0.053134	5.40529	4.13831e-07	4.27275e-06	6.1722
VIRAL_REPRODUCTIVE_PROCESS	0.454639	-0.0435515	4.34056	3.30497e-05	0.000121525	2.02969
REACTOME_APOPTOSIS	0.45402	-0.055877	4.88786	3.71808e-06	2.14033e-05	4.08912
REACTOME_METAL_ION_SLC_TRANSPORTERS	0.453681	-0.0510562	4.48901	1.8551e-05	7.60342e-05	2.57239
PID_EPHBFWDPATHWAY	0.453279	-0.0548977	4.1714	6.28998e-05	0.000215316	1.42664
CATION_HOMEOSTASIS	0.45252	-0.0325538	4.71741	7.46143e-06	3.7114e-05	3.43081
ST_PHOSPHOINOSITIDE_3_KINASE_PATHWAY	0.452419	-0.0569354	4.25483	4.58845e-05	0.000161753	1.72197
RAS_PROTEIN_SIGNAL_TRANSDUCTION	0.451888	-0.0536807	4.39959	2.63059e-05	0.000100733	2.244
NEGATIVE_REGULATION_OF_PROGRAMMED_CELL_DEATH	0.451862	-0.0577521	5.56466	2.05732e-07	2.68594e-06	6.83736
SECRETION_BY_CELL	0.449584	-0.0466394	5.63073	1.53534e-07	2.3657e-06	7.11613
PID_CASPASE_PATHWAY	0.449232	-0.0575618	4.62839	1.06747e-05	4.85369e-05	3.09292
NEGATIVE_REGULATION_OF_APOPTOSIS	0.448902	-0.0578006	5.56569	2.04793e-07	2.68594e-06	6.84171
REACTOME_THROMBIN_SIGNALLING_THROUGH_PROTEINASE_ACTIVATED_RECEPTORS_PARS	0.448478	-0.0504033	3.75686	0.000284117	0.000793979	0.0222328
ACTIN_POLYMERIZATION_AND_OR_DEPOLYMERIZATION	0.44833	-0.0585597	3.87884	0.000184241	0.000534299	0.424253
LIPID_TRANSPORT	0.448064	-0.0447442	4.99098	2.42339e-06	1.49752e-05	4.49435
POSITIVE_REGULATION_OF_PROTEIN_METABOLIC_PROCESS	0.447909	-0.0365979	4.25277	4.62455e-05	0.000162653	1.71463
POSITIVE_REGULATION_OF_HYDROLASE_ACTIVITY	0.447772	-0.0560593	4.64355	1.0046e-05	4.6932e-05	3.15017
PID_LYSOPHOSPHOLIPID_PATHWAY	0.447028	-0.0501238	4.27543	4.24219e-05	0.000151987	1.79552
REACTOME_VIF_MEDIATED_DEGRADATION_OF_APOBEC3G	0.445512	-0.0597001	3.41714	0.000904236	0.00217839	-1.04534
NEGATIVE_REGULATION_OF_SIGNAL_TRANSDUCTION	0.445127	-0.0460401	4.84357	4.4617e-06	2.49731e-05	3.91667
VESICLE_MEDIATED_TRANSPORT	0.444685	-0.0556241	5.06197	1.79974e-06	1.17212e-05	4.7763
POSITIVE_REGULATION_OF_TRANSCRIPTION_FACTOR_ACTIVITY	0.444422	-0.0575481	4.4144	2.48349e-05	9.6392e-05	2.29807
MULTI_ORGANISM_PROCESS	0.443274	-0.0151676	5.3842	4.53574e-07	4.5269e-06	6.08499
KEGG_GLYCOSAMINOGLYCAN_DEGRADATION	0.442641	-0.0405145	3.80319	0.000241272	0.000685463	0.173801
REACTOME_MYD88_MAL_CASCADE_INITIATED_ON_PLASMA_MEMBRANE	0.442574	-0.05691	4.70635	7.80254e-06	3.85611e-05	3.38862
PID_PRLSIGNALINGEVENTSPATHWAY	0.440558	-0.0688416	3.55894	0.000562703	0.00142016	-0.609274
HETEROCYCLE_METABOLIC_PROCESS	0.440328	-0.0475965	4.72608	7.20411e-06	3.61853e-05	3.46395
BIOCARTA_EIF4_PATHWAY	0.438475	-0.0531188	3.97719	0.000129092	0.000401759	0.755308
COFACTOR_BIOSYNTHETIC_PROCESS	0.437439	-0.0661505	3.99101	0.00012274	0.000385001	0.802334
ANTI_APOPTOSIS	0.436785	-0.0595699	5.31842	6.03124e-07	5.45295e-06	5.81408
BEHAVIOR	0.436404	-0.0172152	4.59572	1.21616e-05	5.32548e-05	2.97
PID_P38ALPHABETADOWNSTREAMPATHWAY	0.43517	-0.0592572	4.83078	4.70226e-06	2.60916e-05	3.86702
REACTOME_EGFR_DOWNREGULATION	0.434939	-0.062884	3.96368	0.000135602	0.000418515	0.709476
ESC_V6.5_UP_EARLY.V1_DN	0.434437	-0.0353051	4.46157	2.06592e-05	8.26905e-05	2.47113
RESPONSE_TO_BACTERIUM	0.433779	-0.0086345	3.78442	0.000257837	0.000727147	0.112209
REACTOME_SEMA4D_INDUCED_CELL_MIGRATION_AND_GROWTH_CONE_COLLAPSE	0.433425	-0.0570505	3.46416	0.000773736	0.0018967	-0.90228
REACTOME_INSULIN_RECEPTOR_RECYCLING	0.432928	-0.0614622	4.02583	0.000108038	0.00034451	0.921291
LEUKOCYTE_DIFFERENTIATION	0.432814	-0.0289956	3.82838	0.000220639	0.000632691	0.256772
PID_ECADHERIN_NASCENTAJ_PATHWAY	0.43206	-0.0460459	3.71598	0.000327845	0.000890278	-0.11035
REACTOME_EFFECTS_OF_PIP2_HYDROLYSIS	0.431646	-0.0282845	4.52291	1.62327e-05	6.725e-05	2.69802
BIOCARTA_TNFR1_PATHWAY	0.431363	-0.0520369	3.64376	0.000421112	0.00110641	-0.341859
ION_HOMEOSTASIS	0.431171	-0.0290136	4.80817	5.15826e-06	2.78184e-05	3.77952
LTE2_UP.V1_UP	0.43108	-0.0594566	5.57391	1.97489e-07	2.68594e-06	6.8763
REACTOME_CDK_MEDIATED_PHOSPHORYLATION_AND_REMOVAL_OF_CDC6	0.430891	-0.059643	3.21326	0.00174769	0.00384292	-1.64745
PROTEOLYSIS	0.430202	-0.047085	5.36599	4.90885e-07	4.72729e-06	6.00982
BIOCARTA_INSULIN_PATHWAY	0.428072	-0.0436625	3.72422	0.00031855	0.000871194	-0.0837243
SIG_INSULIN_RECEPTOR_PATHWAY_IN_CARDIAC_MYOCYTES	0.427279	-0.0516965	3.88788	0.000178359	0.000523122	0.454419
KEGG_ASCORBATE_AND_ALDARATE_METABOLISM	0.426962	0.0307428	5.12585	1.37433e-06	9.77935e-06	5.03204
CELLULAR_PROTEIN_CATABOLIC_PROCESS	0.426093	-0.0619752	3.95115	0.000141918	0.000435386	0.667076
MEMBRANE_ORGANIZATION_AND_BIOGENESIS	0.425805	-0.0553869	5.10796	1.48243e-06	1.02175e-05	4.96021
REACTOME_SEMAPHORIN_INTERACTIONS	0.42545	-0.0576647	3.9089	0.000165363	0.000492563	0.52478
BIOCARTA_SPPA_PATHWAY	0.424887	-0.049051	3.38145	0.00101681	0.00241177	-1.15288
KEGG_REGULATION_OF_ACTIN_CYTOSKELETON	0.423325	-0.0452054	4.81162	5.08602e-06	2.75254e-05	3.79285
REACTOME_TAK1_ACTIVATES_NFKB_BY_PHOSPHORYLATION_AND_ACTIVATION_OF_IKKS_COMPLEX	0.421841	-0.0486405	3.98985	0.000123264	0.000385859	0.798359
KEGG_ALDOSTERONE_REGULATED_SODIUM_REABSORPTION	0.421064	-0.0365591	4.6802	8.67022e-06	4.2129e-05	3.2891
ESC_J1_UP_LATE.V1_UP	0.419656	-0.0320044	4.49352	1.82255e-05	7.49e-05	2.58904
PEPTIDYL_AMINO_ACID_MODIFICATION	0.418423	-0.057204	4.57418	1.32498e-05	5.72048e-05	2.88925
NEGATIVE_REGULATION_OF_DEVELOPMENTAL_PROCESS	0.417427	-0.0470489	5.39463	4.33467e-07	4.38315e-06	6.12811
SULFUR_METABOLIC_PROCESS	0.41705	-0.0564925	4.20518	5.53844e-05	0.000192158	1.54572
BIOCARTA_ERK_PATHWAY	0.417048	-0.0627643	4.04076	0.000102266	0.000330216	0.97251
REACTOME_SIGNALING_BY_WNT	0.416854	-0.0596588	3.5656	0.000550128	0.0013907	-0.588448
REACTOME_HEMOSTASIS	0.416316	-0.0442185	4.78488	5.67291e-06	3.02752e-05	3.68965
PDGF_UP.V1_DN	0.41554	-0.0348294	6.02813	2.55387e-08	7.40623e-07	8.82747
REACTOME_POST_TRANSLATIONAL_PROTEIN_MODIFICATION	0.415018	-0.0466886	4.62933	1.06344e-05	4.85018e-05	3.09649
REACTOME_ADP_SIGNALLING_THROUGH_P2RY1	0.414994	-0.049501	3.43925	0.000840493	0.00204729	-0.978269
BIOCARTA_PPARA_PATHWAY	0.414329	-0.0535478	4.55486	1.43056e-05	6.09076e-05	2.81703
REGULATION_OF_CELL_MIGRATION	0.414069	-0.0450138	4.5998	1.19658e-05	5.26293e-05	2.9853
REACTOME_CLASS_I_MHC_MEDIATED_ANTIGEN_PROCESSING_PRESENTATION	0.413558	-0.0582898	4.74289	6.72947e-06	3.40178e-05	3.5283
POSITIVE_REGULATION_OF_BINDING	0.413109	-0.0555712	4.43424	2.29872e-05	9.0593e-05	2.37074
MYELOID_CELL_DIFFERENTIATION	0.412695	-0.038397	4.0941	8.39552e-05	0.000276315	1.1567
BIOCARTA_IGF1R_PATHWAY	0.412452	-0.0620852	3.51939	0.000643128	0.00159949	-0.732289
ST_G_ALPHA_I_PATHWAY	0.412176	-0.0544541	4.53554	1.5443e-05	6.44998e-05	2.74498
SECRETORY_PATHWAY	0.411734	-0.0470699	4.84387	4.45622e-06	2.49731e-05	3.91783
REGULATION_OF_PROGRAMMED_CELL_DEATH	0.41109	-0.0541094	5.40508	4.14209e-07	4.27275e-06	6.17133
KEGG_VIBRIO_CHOLERAE_INFECTION	0.41066	-0.0605822	4.03348	0.000105041	0.000336348	0.947536
ALK_DN.V1_UP	0.409904	-0.0132687	4.76674	6.10791e-06	3.21502e-05	3.61984
REGULATION_OF_APOPTOSIS	0.409133	-0.0539957	5.39756	4.27985e-07	4.35637e-06	6.14021
KEGG_RENAL_CELL_CARCINOMA	0.408156	-0.0558268	3.93506	0.000150446	0.000457893	0.612749
ST_FAS_SIGNALING_PATHWAY	0.407767	-0.0613034	4.45808	2.09434e-05	8.36105e-05	2.45828
ST_ADRENERGIC	0.40759	-0.034481	4.47626	1.95036e-05	7.90951e-05	2.52527
SIRNA_EIF4GI_DN	0.407269	-0.0534054	4.57898	1.29997e-05	5.62832e-05	2.9072
MESODERM_DEVELOPMENT	0.407246	-0.0387225	3.61734	0.000461117	0.00118518	-0.425659
REACTOME_THROMBOXANE_SIGNALLING_THROUGH_TP_RECEPTOR	0.407217	-0.0499157	3.347	0.00113786	0.00265839	-1.25584
REACTOME_PI_METABOLISM	0.406589	-0.0465853	3.90833	0.0001657	0.000492613	0.522884
BIOCARTA_TFF_PATHWAY	0.40626	-0.0543641	3.67972	0.00037191	0.000988971	-0.227025
AKT_UP_MTOR_DN.V1_UP	0.406069	-0.0444301	4.7455	6.65881e-06	3.38366e-05	3.53827
AMINO_ACID_TRANSPORT	0.405798	-0.0510027	4.33173	3.41927e-05	0.000125129	1.99778
PID_RAS_PATHWAY	0.403699	-0.0484596	3.63886	0.000428266	0.00111808	-0.357418
REGULATION_OF_PROTEIN_SECRETION	0.403652	-0.0350421	4.25824	4.52925e-05	0.000160033	1.73415
KEGG_NICOTINATE_AND_NICOTINAMIDE_METABOLISM	0.403164	-0.0402286	3.99783	0.00011972	0.000377068	0.825554
BIOCARTA_GLEEVEC_PATHWAY	0.401962	-0.0552145	3.45113	0.000808016	0.00197758	-0.942092
KEGG_DRUG_METABOLISM_OTHER_ENZYMES	0.401741	-0.00869368	6.15088	1.4516e-08	5.14493e-07	9.36728
REACTOME_APOPTOTIC_CLEAVAGE_OF_CELLULAR_PROTEINS	0.401698	-0.0490639	4.40621	2.56377e-05	9.87598e-05	2.26817
REGULATION_OF_BINDING	0.400666	-0.0636942	4.79869	5.36213e-06	2.87163e-05	3.74289
POSITIVE_REGULATION_OF_DNA_BINDING	0.399572	-0.0563488	4.17935	6.10468e-05	0.00020944	1.45461
P53_DN.V1_UP	0.399313	-0.043097	5.10834	1.48003e-06	1.02175e-05	4.96175
KEGG_PENTOSE_PHOSPHATE_PATHWAY	0.399159	-0.039511	3.80652	0.00023845	0.000678699	0.184719
PRC2_EZH2_UP.V1_DN	0.398665	-0.0530068	5.15764	1.20094e-06	8.77592e-06	5.15999
BIOCARTA_GH_PATHWAY	0.398337	-0.0455993	4.09781	8.28087e-05	0.000274896	1.16955
REACTOME_INSULIN_SYNTHESIS_AND_PROCESSING	0.398317	-0.0449224	3.68724	0.000362336	0.000968539	-0.202906
KEGG_ENDOCYTOSIS	0.397559	-0.0506445	4.39919	2.63464e-05	0.000100733	2.24255
KEGG_PEROXISOME	0.397354	-0.0490783	4.7552	6.40148e-06	3.31282e-05	3.5755
REACTOME_SCF_BETA_TRCP_MEDIATED_DEGRADATION_OF_EMI1	0.397011	-0.0587379	3.05007	0.00290254	0.00602053	-2.10756
BCAT_GDS748_UP	0.396176	-0.0468171	4.43153	2.32319e-05	9.10905e-05	2.36078
PTEN_DN.V2_UP	0.395738	-0.0326416	5.00308	2.3039e-06	1.43947e-05	4.54225
KEGG_FC_EPSILON_RI_SIGNALING_PATHWAY	0.395733	-0.0433491	4.19425	5.77174e-05	0.000199801	1.5071
PID_EPHRINBREVPATHWAY	0.395032	-0.0417021	3.91723	0.000160465	0.000479833	0.552754
POSITIVE_REGULATION_OF_PHOSPHORYLATION	0.394855	-0.0357026	4.43707	2.27348e-05	8.98289e-05	2.38111
REACTOME_DESTABILIZATION_OF_MRNA_BY_AUF1_HNRNP_D0	0.394468	-0.0581523	3.0532	0.00287494	0.00597941	-2.09893
PID_CXCR3PATHWAY	0.394141	-0.0471647	3.51781	0.000646568	0.00160545	-0.737199
PID_MET_PATHWAY	0.394117	-0.0546967	3.68524	0.000364855	0.000973581	-0.209316
REACTOME_CHONDROITIN_SULFATE_DERMATAN_SULFATE_METABOLISM	0.394053	-0.0355868	3.76515	0.000275962	0.000774003	0.0492248
KEGG_NEUROTROPHIN_SIGNALING_PATHWAY	0.393953	-0.0532733	3.9302	0.000153114	0.000462349	0.596391
EIF4E_DN	0.393845	-0.0555825	4.2916	3.98809e-05	0.00014389	1.85343
ERB2_UP.V1_UP	0.393445	-0.0543778	4.65543	9.5782e-06	4.51585e-05	3.19514
PID_TRKRPATHWAY	0.393001	-0.0519896	3.89126	0.000176206	0.000518829	0.46571
POSITIVE_REGULATION_OF_MAP_KINASE_ACTIVITY	0.392427	-0.0508464	4.82127	4.88899e-06	2.6752e-05	3.8302
REACTOME_GAP_JUNCTION_TRAFFICKING	0.391672	-0.00998599	3.93443	0.00015079	0.000458031	0.610626
PID_CMYB_PATHWAY	0.391568	-0.049831	4.70201	7.94047e-06	3.9117e-05	3.37208
CELLULAR_HOMEOSTASIS	0.390828	-0.0261082	4.66616	9.1744e-06	4.37921e-05	3.23577
KEGG_ECM_RECEPTOR_INTERACTION	0.389926	-0.0372792	3.69529	0.000352344	0.00094677	-0.177039
BIOCARTA_BIOPEPTIDES_PATHWAY	0.389531	-0.0538552	4.09433	8.38849e-05	0.000276315	1.15748
KEGG_GALACTOSE_METABOLISM	0.388589	-0.0551785	4.15535	6.68046e-05	0.000226664	1.37029
CAHOY_ASTROGLIAL	0.388348	-0.0294537	3.72353	0.00031932	0.00087175	-0.0859612
RHO_PROTEIN_SIGNAL_TRANSDUCTION	0.387169	-0.0533926	3.63933	0.000427574	0.00111808	-0.355926
ST_INTEGRIN_SIGNALING_PATHWAY	0.387067	-0.0561609	3.94924	0.000142909	0.000437293	0.660597
KEGG_PANCREATIC_CANCER	0.386236	-0.059976	3.89908	0.000171316	0.000506371	0.491882
POSITIVE_REGULATION_OF_CELL_PROLIFERATION	0.385768	-0.0290363	4.54274	1.50092e-05	6.33769e-05	2.77181
REACTOME_AUTODEGRADATION_OF_THE_E3_UBIQUITIN_LIGASE_COP1	0.385524	-0.060348	3.11025	0.0024124	0.00512135	-1.94018
REACTOME_TRAF6_MEDIATED_INDUCTION_OF_NFKB_AND_MAP_KINASES_UPON_TLR7_8_OR_9_ACTIVATION	0.385436	-0.0531417	4.13909	7.09973e-05	0.00023826	1.31337
PID_RXR_VDR_PATHWAY	0.38512	-0.0498294	3.54778	0.000584379	0.00146524	-0.644095
KEGG_RETINOL_METABOLISM	0.384607	-0.00580011	5.08459	1.63617e-06	1.10298e-05	4.86663
CELLULAR_MACROMOLECULE_CATABOLIC_PROCESS	0.384417	-0.0549147	4.23477	4.95171e-05	0.00017258	1.65059
REACTOME_PLATELET_AGGREGATION_PLUG_FORMATION	0.383568	-0.026734	3.6019	0.000486149	0.00124328	-0.474442
CELL_MIGRATION	0.383364	-0.0360672	4.3473	3.2203e-05	0.000118981	2.05405
REGULATION_OF_DEVELOPMENTAL_PROCESS	0.383204	-0.0495336	5.11198	1.45747e-06	1.01961e-05	4.97632
RNA_CATABOLIC_PROCESS	0.382319	-0.0505465	3.38277	0.00101242	0.00240509	-1.14892
REGULATION_OF_PROTEIN_MODIFICATION_PROCESS	0.382009	-0.0489915	4.33588	3.36514e-05	0.000123442	2.01276
PIGF_UP.V1_UP	0.381558	-0.0538295	3.91207	0.000163482	0.000487907	0.535421
BIOCARTA_PTDINS_PATHWAY	0.381154	-0.0543929	3.31341	0.00126874	0.00293241	-1.35539
REACTOME_FORMATION_OF_FIBRIN_CLOT_CLOTTING_CASCADE	0.380113	-0.0138621	3.59242	0.000502147	0.00127993	-0.504311
REACTOME_CA_DEPENDENT_EVENTS	0.380087	-0.0556514	3.42149	0.00089134	0.00215407	-1.03216
RESPONSE_TO_DRUG	0.379027	-0.0501511	4.05455	9.71969e-05	0.000316508	1.01995
PID_SYNDECAN_1_PATHWAY	0.377861	-0.0320101	3.1879	0.00189329	0.0041335	-1.72024
VIRAL_INFECTIOUS_CYCLE	0.37786	-0.0356344	3.62632	0.00044714	0.00115505	-0.397245
RESPONSE_TO_CHEMICAL_STIMULUS	0.377492	-0.0364357	5.31387	6.15073e-07	5.49633e-06	5.79543
POSITIVE_REGULATION_OF_CATALYTIC_ACTIVITY	0.376722	-0.0482566	4.83422	4.63626e-06	2.58186e-05	3.88038
POSITIVE_REGULATION_OF_DEVELOPMENTAL_PROCESS	0.376253	-0.0523149	5.07655	1.69258e-06	1.12134e-05	4.83449
REACTOME_PLC_BETA_MEDIATED_EVENTS	0.375813	-0.0549129	3.70944	0.000335405	0.000909162	-0.131452
REACTOME_CD28_DEPENDENT_PI3K_AKT_SIGNALING	0.37562	-0.0617724	3.26707	0.00147263	0.00333347	-1.49143
PROGRAMMED_CELL_DEATH	0.375013	-0.0521	5.0775	1.68578e-06	1.12134e-05	4.83831
REACTOME_P53_INDEPENDENT_G1_S_DNA_DAMAGE_CHECKPOINT	0.374775	-0.0609171	2.89663	0.00459897	0.00899316	-2.52194
APOPTOSIS_GO	0.373457	-0.0519481	5.06977	1.74163e-06	1.14397e-05	4.80741
ATF2_UP.V1_DN	0.3727	-0.0479768	4.66846	9.08966e-06	4.35228e-05	3.24453
PHOSPHOINOSITIDE_BIOSYNTHETIC_PROCESS	0.372543	-0.053406	3.37771	0.00102935	0.00243776	-1.1641
PID_NEPHRIN_NEPH1_PATHWAY	0.372522	-0.0448887	3.66433	0.000392254	0.00103769	-0.276264
REACTOME_REGULATION_OF_MRNA_STABILITY_BY_PROTEINS_THAT_BIND_AU_RICH_ELEMENTS	0.371652	-0.0611516	3.35733	0.00110018	0.00258165	-1.22504
PID_RET_PATHWAY	0.371093	-0.0552901	3.28774	0.00137819	0.0031569	-1.43095
POSITIVE_REGULATION_OF_TRANSFERASE_ACTIVITY	0.370719	-0.0491421	4.62518	1.08126e-05	4.85934e-05	3.08083
NEGATIVE_REGULATION_OF_CELLULAR_PROTEIN_METABOLIC_PROCESS	0.370078	-0.0466553	3.97358	0.0001308	0.00040614	0.743064
REACTOME_AUTODEGRADATION_OF_CDH1_BY_CDH1_APC_C	0.369537	-0.0626362	3.09692	0.00251386	0.00531472	-1.9775
KEGG_PROTEIN_EXPORT	0.369514	-0.067621	3.15104	0.00212519	0.00458124	-1.82522
POSITIVE_REGULATION_OF_CASPASE_ACTIVITY	0.368708	-0.0502482	4.14785	6.87084e-05	0.00023176	1.34401
REGULATION_OF_TRANSCRIPTION_FACTOR_ACTIVITY	0.368429	-0.0608195	4.23053	5.03197e-05	0.00017498	1.63553
PID_FOXOPATHWAY	0.366856	-0.0482067	3.28357	0.00139678	0.00319472	-1.44318
PID_HIF2PATHWAY	0.366727	-0.0615235	3.62709	0.000445961	0.00115505	-0.394808
KRAS.LUNG.BREAST_UP.V1_UP	0.36646	-0.00855046	4.63107	1.05606e-05	4.83086e-05	3.10306
PID_MAPKTRKPATHWAY	0.366328	-0.0483124	3.43579	0.000850164	0.00206104	-0.988768
MEK_UP.V1_DN	0.366292	-0.0526812	4.74507	6.67045e-06	3.38366e-05	3.53662
PHOSPHOINOSITIDE_MEDIATED_SIGNALING	0.365718	-0.0358197	3.82182	0.000225848	0.00064522	0.23511
PROTEIN_AMINO_ACID_DEPHOSPHORYLATION	0.364977	-0.0566622	4.3286	3.46069e-05	0.000126344	1.98649
REACTOME_SCFSKP2_MEDIATED_DEGRADATION_OF_P27_P21	0.363258	-0.0609633	2.78058	0.00644238	0.0120462	-2.82328
CHEMICAL_HOMEOSTASIS	0.36319	-0.0312859	4.43016	2.33561e-05	9.13443e-05	2.35577
YAP1_UP	0.363035	-0.0569747	3.55318	0.000573791	0.0014434	-0.627252
SMALL_GTPASE_MEDIATED_SIGNAL_TRANSDUCTION	0.362782	-0.048851	3.886	0.000179564	0.000524695	0.448159
LEF1_UP.V1_DN	0.362717	-0.032296	4.16289	6.49425e-05	0.000220833	1.39674
BIOCARTA_CHEMICAL_PATHWAY	0.361803	-0.0696708	3.43606	0.000849412	0.00206104	-0.987956
G_PROTEIN_SIGNALING_COUPLED_TO_IP3_SECOND_MESSENGERPHOSPHOLIPASE_C_ACTIVATING	0.361254	-0.0344525	3.73956	0.000301901	0.000834571	-0.0340134
AKT_UP.V1_UP	0.35994	-0.0454232	4.41138	2.51276e-05	9.72825e-05	2.28706
REACTOME_O_LINKED_GLYCOSYLATION_OF_MUCINS	0.359504	-0.0127476	4.28005	4.16798e-05	0.000149677	1.81206
BIOCARTA_VIP_PATHWAY	0.358857	-0.0493828	3.16298	0.00204732	0.00442892	-1.79132
REACTOME_SPHINGOLIPID_DE_NOVO_BIOSYNTHESIS	0.358848	-0.0589555	3.1279	0.00228398	0.0049029	-1.89059
NEGATIVE_REGULATION_OF_CELLULAR_COMPONENT_ORGANIZATION_AND_BIOGENESIS	0.358679	-0.0683525	3.41599	0.000907671	0.00218324	-1.04881
KEGG_LONG_TERM_POTENTIATION	0.358607	-0.03936	3.96872	0.000133135	0.000412558	0.726578
ESTABLISHMENT_OF_PROTEIN_LOCALIZATION	0.357895	-0.0556674	4.95416	2.82513e-06	1.70283e-05	4.34908
HEMOPOIESIS	0.357362	-0.0369173	3.48845	0.000713496	0.00176026	-0.827794
KEGG_N_GLYCAN_BIOSYNTHESIS	0.357305	-0.0578711	3.22665	0.0016751	0.00372594	-1.60883
REACTOME_KERATAN_SULFATE_KERATIN_METABOLISM	0.356358	-0.0511207	2.78227	0.00641126	0.0120026	-2.81896
PID_ATF2_PATHWAY	0.355863	-0.0409096	3.74997	0.000291081	0.000810493	-0.000204907
REGULATION_OF_PHOSPHORYLATION	0.355559	-0.0444941	4.5392	1.52208e-05	6.40941e-05	2.75863
KEGG_SYSTEMIC_LUPUS_ERYTHEMATOSUS	0.355273	-0.0304038	3.19132	0.00187298	0.00410081	-1.71044
REGULATION_OF_CELL_GROWTH	0.355151	-0.0514462	4.54616	1.48074e-05	6.2697e-05	2.78455
ACTIVATION_OF_MAPK_ACTIVITY	0.354831	-0.0518726	4.39273	2.70158e-05	0.00010278	2.21898
BIOCARTA_CCR3_PATHWAY	0.354443	-0.0373763	3.37653	0.0010333	0.00244336	-1.16762
KEGG_ADIPOCYTOKINE_SIGNALING_PATHWAY	0.352615	-0.0515325	4.04191	0.000101832	0.000329506	0.976482
HEMOPOIETIC_OR_LYMPHOID_ORGAN_DEVELOPMENT	0.352088	-0.0367854	3.43771	0.000844772	0.00205445	-0.98293
NEGATIVE_REGULATION_OF_PROTEIN_METABOLIC_PROCESS	0.351639	-0.0420481	3.85686	0.000199333	0.000572662	0.351088
FATTY_ACID_METABOLIC_PROCESS	0.350817	-0.0553352	4.39942	2.63234e-05	0.000100733	2.24338
CYTOKINE_AND_CHEMOKINE_MEDIATED_SIGNALING_PATHWAY	0.35051	-0.0293005	3.0793	0.00265401	0.0055727	-2.02662
BIOCARTA_MPR_PATHWAY	0.350305	-0.0489662	3.26827	0.00146696	0.00332555	-1.48792
REACTOME_SIGNALLING_TO_ERKS	0.350152	-0.0490334	3.27553	0.00143324	0.00325872	-1.4667
DEFENSE_RESPONSE_TO_BACTERIUM	0.349409	0.00861842	3.18207	0.00192831	0.00419209	-1.73691
REACTOME_BMAL1_CLOCK_NPAS2_ACTIVATES_CIRCADIAN_EXPRESSION	0.34874	-0.0603121	3.29011	0.00136769	0.00313844	-1.42398
KEGG_HISTIDINE_METABOLISM	0.34821	-0.0385762	4.10851	7.95768e-05	0.000265314	1.20674
REACTOME_CTLA4_INHIBITORY_SIGNALING	0.34821	-0.0554018	2.79801	0.00612806	0.0115996	-2.77868
REGULATION_OF_MULTICELLULAR_ORGANISMAL_PROCESS	0.348197	-0.0273638	4.05382	9.74574e-05	0.000316685	1.01745
PID_AJDISS_2PATHWAY	0.347283	-0.0541987	3.72834	0.000313991	0.000860257	-0.0703777
SECRETION	0.346183	-0.0406498	4.92874	3.13964e-06	1.8489e-05	4.24915
REGULATION_OF_DNA_BINDING	0.345339	-0.0630655	4.05073	9.85753e-05	0.000319642	1.00681
KEGG_AMYOTROPHIC_LATERAL_SCLEROSIS_ALS	0.34418	-0.0291972	3.86799	0.000191547	0.000552361	0.388107
MEK_UP.V1_UP	0.344153	-0.0533395	3.99874	0.000119322	0.000376586	0.828658
INTRACELLULAR_PROTEIN_TRANSPORT	0.341934	-0.0611664	4.14765	6.87591e-05	0.00023176	1.34332
TBK1.DN.48HRS_UP	0.341899	-0.0550374	3.21044	0.00176333	0.00387176	-1.65556
KEGG_VASCULAR_SMOOTH_MUSCLE_CONTRACTION	0.341327	-0.042491	3.77564	0.000265948	0.000747281	0.0834878
AROMATIC_COMPOUND_METABOLIC_PROCESS	0.341282	-0.0431086	4.35422	3.13544e-05	0.000116753	2.07912
REACTOME_LIPID_DIGESTION_MOBILIZATION_AND_TRANSPORT	0.341062	-0.0192528	4.09602	8.33586e-05	0.000275532	1.16336
REACTOME_RORA_ACTIVATES_CIRCADIAN_EXPRESSION	0.340862	-0.0653395	2.92091	0.00428062	0.00846758	-2.45757
KEGG_ADHERENS_JUNCTION	0.340664	-0.0573261	3.52054	0.000640642	0.00159589	-0.728725
KEGG_PPAR_SIGNALING_PATHWAY	0.340358	-0.0301363	4.24013	4.85202e-05	0.000169876	1.66964
KEGG_ACUTE_MYELOID_LEUKEMIA	0.338933	-0.0584455	3.28162	0.00140553	0.00320995	-1.44888
REGULATION_OF_PROTEIN_AMINO_ACID_PHOSPHORYLATION	0.338218	-0.0377793	3.92222	0.000157599	0.000473105	0.56952
REGULATION_OF_MAP_KINASE_ACTIVITY	0.33795	-0.0526702	3.98748	0.000124333	0.000388414	0.790313
REACTOME_P53_DEPENDENT_G1_DNA_DAMAGE_RESPONSE	0.337411	-0.0571609	2.82289	0.00570363	0.0108765	-2.71462
PROTEIN_CATABOLIC_PROCESS	0.337299	-0.0578519	3.29002	0.00136809	0.00313844	-1.42424
TGFB_UP.V1_UP	0.336856	-0.0463962	3.92382	0.00015669	0.000471296	0.574905
BCAT.100_UP.V1_UP	0.336769	-0.0340132	3.71998	0.000323296	0.00087948	-0.0974173
REACTOME_INTRINSIC_PATHWAY_FOR_APOPTOSIS	0.336452	-0.0605914	3.07617	0.00267963	0.00561881	-2.03531
PROTEOGLYCAN_METABOLIC_PROCESS	0.336357	-0.0549547	3.12176	0.00232793	0.00497873	-1.90788
REACTOME_ADP_SIGNALLING_THROUGH_P2RY12	0.336324	-0.0434335	2.82408	0.00568404	0.0108526	-2.71154
REGULATION_OF_SMALL_GTPASE_MEDIATED_SIGNAL_TRANSDUCTION	0.336286	-0.0521719	2.85437	0.00520526	0.0100382	-2.63288
CSR_EARLY_UP.V1_UP	0.335859	-0.058539	3.49206	0.000704919	0.0017419	-0.816675
APOPTOTIC_PROGRAM	0.335414	-0.0512291	4.26254	4.45583e-05	0.000158533	1.74946
SIG_PIP3_SIGNALING_IN_CARDIAC_MYOCTES	0.335232	-0.0530704	3.39966	0.000957821	0.0022931	-1.09812
REACTOME_NGF_SIGNALLING_VIA_TRKA_FROM_THE_PLASMA_MEMBRANE	0.335181	-0.0534525	3.37021	0.0010549	0.00248298	-1.18656
ST_JNK_MAPK_PATHWAY	0.334683	-0.0596239	3.23948	0.00160818	0.00360316	-1.5717
KEGG_PORPHYRIN_AND_CHLOROPHYLL_METABOLISM	0.334455	0.00635139	3.95604	0.00013942	0.000428576	0.683619
BCAT_BILD_ET_AL_DN	0.334212	-0.0549293	3.1449	0.00216628	0.00466326	-1.8426
INDUCTION_OF_APOPTOSIS_BY_EXTRACELLULAR_SIGNALS	0.334091	-0.0413254	3.65805	0.000400857	0.00105681	-0.296314
PHOSPHOINOSITIDE_METABOLIC_PROCESS	0.334083	-0.055597	3.33189	0.00119509	0.00277469	-1.30072
PID_HNF3APATHWAY	0.333326	-0.0189033	4.034	0.000104842	0.000336348	0.949304
IMMUNE_SYSTEM_DEVELOPMENT	0.333294	-0.0373508	3.22069	0.00170706	0.00378607	-1.62604
REACTOME_SIGNALLING_TO_RAS	0.333258	-0.0538921	3.04345	0.0029618	0.00610226	-2.12582
POSITIVE_REGULATION_OF_TRANSPORT	0.332243	-0.0218838	3.90426	0.000168149	0.000497968	0.509236
PID_LIS1PATHWAY	0.332133	-0.0413642	2.68637	0.00841031	0.0152797	-3.06012
RB_P107_DN.V1_DN	0.331473	-0.0564487	4.36437	3.01505e-05	0.000113304	2.11588
NUCLEOTIDE_METABOLIC_PROCESS	0.330893	-0.0596051	3.97711	0.000129128	0.000401759	0.755053
PROTEIN_LOCALIZATION	0.330734	-0.0553213	4.55738	1.41636e-05	6.04705e-05	2.82642
IL2_UP.V1_UP	0.330559	-0.0466021	4.03552	0.000104257	0.000335939	0.954521
REACTOME_DAG_AND_IP3_SIGNALING	0.330522	-0.0547168	3.08713	0.00259082	0.00546239	-2.0048
UBIQUITIN_CYCLE	0.330097	-0.0509899	3.1512	0.00212409	0.00458124	-1.82474
PROTEIN_TRANSPORT	0.329964	-0.0586793	4.12436	7.50135e-05	0.000251189	1.26193
BIOCARTA_CREB_PATHWAY	0.329724	-0.0631012	2.94963	0.00393025	0.00785539	-2.38083
CSR_LATE_UP.V1_DN	0.328557	-0.0547778	3.94661	0.000144276	0.000439984	0.651736
PROTEIN_AMINO_ACID_PHOSPHORYLATION	0.327961	-0.0526963	3.91768	0.000160206	0.000479833	0.554252
INTRACELLULAR_TRANSPORT	0.327176	-0.0588782	4.01875	0.000110886	0.000352131	0.897024
REACTOME_CIRCADIAN_REPRESSION_OF_EXPRESSION_BY_REV_ERBA	0.326987	-0.0558101	2.63626	0.00966609	0.0173358	-3.18322
BIOCARTA_CXCR4_PATHWAY	0.326113	-0.0483648	2.9222	0.00426434	0.00844626	-2.45415
LYMPHOCYTE_DIFFERENTIATION	0.324718	-0.0462718	2.54781	0.0123022	0.0215114	-3.39552
CASPASE_ACTIVATION	0.324509	-0.0537458	3.4861	0.000719118	0.00177129	-0.835009
REGULATION_OF_BIOLOGICAL_QUALITY	0.324082	-0.037831	4.46756	2.01799e-05	8.09831e-05	2.49321
REACTOME_ACTIVATION_OF_CHAPERONE_GENES_BY_XBP1S	0.323719	-0.0612615	2.8492	0.00528435	0.0101526	-2.64637
REACTOME_APOPTOTIC_EXECUTION_PHASE	0.323291	-0.054648	3.73585	0.000305847	0.000843962	-0.0460419
REACTOME_TRANSPORT_OF_GLUCOSE_AND_OTHER_SUGARS_BILE_SALTS_AND_ORGANIC_ACIDS_METAL_IONS_AND_AMINE_COMPOUNDS	0.323017	-0.0229905	4.48025	1.92008e-05	7.81245e-05	2.54
REGULATION_OF_NUCLEOCYTOPLASMIC_TRANSPORT	0.322909	-0.054682	3.11654	0.0023659	0.00503655	-1.92254
BIOCARTA_NOS1_PATHWAY	0.322905	-0.0288823	3.31058	0.00128042	0.00295496	-1.36376
PHOSPHORYLATION	0.322487	-0.0546458	4.0345	0.000104648	0.000336348	0.951029
REACTOME_ACYL_CHAIN_REMODELLING_OF_PE	0.322045	-0.0249421	3.49802	0.000690995	0.00171024	-0.79833
CELLULAR_CARBOHYDRATE_METABOLIC_PROCESS	0.321449	-0.0510083	4.1542	6.70925e-05	0.000227139	1.36627
REACTOME_SIGNALING_BY_SCF_KIT	0.321248	-0.0568372	3.16662	0.0020241	0.00438793	-1.78096
HORMONE_METABOLIC_PROCESS	0.321024	-0.0214233	4.60316	1.18063e-05	5.22947e-05	2.99794
PID_ALK1PATHWAY	0.320849	-0.0572181	2.54107	0.0125275	0.0218309	-3.41145
ESTABLISHMENT_OF_CELLULAR_LOCALIZATION	0.320667	-0.0532368	4.26653	4.38862e-05	0.000156504	1.76371
CELLULAR_LOCALIZATION	0.319908	-0.0520544	4.34786	3.21335e-05	0.000118981	2.05608
REACTOME_L1CAM_INTERACTIONS	0.319768	-0.0544837	3.39731	0.000965249	0.00230729	-1.1052
REACTOME_DOWNSTREAM_SIGNALING_EVENTS_OF_B_CELL_RECEPTOR_BCR	0.319689	-0.0577969	3.18711	0.00189799	0.00413789	-1.7225
HOMEOSTATIC_PROCESS	0.318639	-0.0342885	4.24924	4.68707e-05	0.000164476	1.70205
NEGATIVE_REGULATION_OF_BIOSYNTHETIC_PROCESS	0.317437	-0.042366	4.01339	0.000113087	0.000357642	0.878695
GLYCOPROTEIN_BIOSYNTHETIC_PROCESS	0.317382	-0.0477825	3.96026	0.000137299	0.000422904	0.69789
KEGG_LONG_TERM_DEPRESSION	0.317304	-0.0325574	3.93187	0.000152194	0.000460477	0.601997
KEGG_TYROSINE_METABOLISM	0.316172	-0.0220603	4.18905	5.88596e-05	0.000203297	1.48876
REACTOME_REGULATION_OF_INSULIN_SECRETION_BY_GLUCAGON_LIKE_PEPTIDE1	0.314963	-0.0357349	3.34348	0.00115093	0.00268434	-1.26629
REACTOME_CDT1_ASSOCIATION_WITH_THE_CDC6_ORC_ORIGIN_COMPLEX	0.314509	-0.0562913	2.48618	0.014504	0.0249638	-3.5397
GLI1_UP.V1_DN	0.314488	-0.0650762	3.48011	0.000733659	0.00180133	-0.85341
CRX_DN.V1_UP	0.313932	-0.047466	4.67204	8.95986e-06	4.31702e-05	3.2581
PID_NCADHERINPATHWAY	0.313788	-0.0403365	2.64921	0.00932607	0.0167651	-3.15158
KEGG_ARACHIDONIC_ACID_METABOLISM	0.313373	-0.0157003	3.6804	0.000371026	0.000988332	-0.224826
DEPHOSPHORYLATION	0.31315	-0.0544907	3.82323	0.000224718	0.000643187	0.239767
BIOCARTA_PAR1_PATHWAY	0.313051	-0.0478735	3.0568	0.00284347	0.00592196	-2.08898
KEGG_GLYCOLYSIS_GLUCONEOGENESIS	0.313045	-0.0469687	3.37188	0.00104914	0.0024732	-1.18154
REACTOME_OPIOID_SIGNALLING	0.312701	-0.0517419	3.2023	0.00180926	0.00396695	-1.67896
HOMEOSTASIS_OF_NUMBER_OF_CELLS	0.312611	-0.0603481	2.82597	0.00565314	0.0108071	-2.70668
REGULATION_OF_BLOOD_PRESSURE	0.312413	-0.00890446	2.90175	0.00453	0.00890359	-2.50839
PID_ERBB4_PATHWAY	0.312376	-0.0389468	3.74257	0.000298739	0.000827318	-0.0242606
TBK1.DN.48HRS_DN	0.312069	-0.0674972	3.5448	0.000590304	0.00147528	-0.653387
REACTOME_PYRIMIDINE_METABOLISM	0.311896	-0.0447361	2.75744	0.00688241	0.0127296	-2.88211
REACTOME_UNFOLDED_PROTEIN_RESPONSE	0.311558	-0.0608674	3.21453	0.00174066	0.00383844	-1.64379
REGULATION_OF_MOLECULAR_FUNCTION	0.31095	-0.0501522	4.29048	4.00517e-05	0.000144167	1.84942
REACTOME_APC_C_CDC20_MEDIATED_DEGRADATION_OF_MITOTIC_PROTEINS	0.310761	-0.0618854	2.53294	0.012804	0.0222621	-3.43059
REACTOME_ACYL_CHAIN_REMODELLING_OF_PC	0.310714	-0.0256731	3.48268	0.000727386	0.00178879	-0.845518
GLYCOPROTEIN_METABOLIC_PROCESS	0.310386	-0.0450923	3.94885	0.000143109	0.000437293	0.659298
AMINE_TRANSPORT	0.31035	-0.0360023	3.78803	0.000254568	0.000719247	0.124043
P53_DN.V1_DN	0.30938	-0.0436878	3.44367	0.00082826	0.00202069	-0.964811
ACTIN_CYTOSKELETON_ORGANIZATION_AND_BIOGENESIS	0.309246	-0.0512873	3.22551	0.00168115	0.003734	-1.61212
PID_P53DOWNSTREAMPATHWAY	0.308826	-0.0469496	3.73195	0.00031005	0.0008525	-0.058683
PID_ERBB1_INTERNALIZATION_PATHWAY	0.308206	-0.0573356	3.12161	0.00232902	0.00497873	-1.9083
PID_ERBB2ERBB3PATHWAY	0.308026	-0.0600943	2.92276	0.00425718	0.00844626	-2.45264
ST_GA12_PATHWAY	0.307719	-0.0535856	2.79672	0.00615089	0.0116142	-2.782
BIOCARTA_HDAC_PATHWAY	0.306991	-0.0489951	3.27757	0.00142389	0.00324226	-1.46073
REACTOME_HOST_INTERACTIONS_OF_HIV_FACTORS	0.306447	-0.0540187	2.95753	0.00383873	0.00772268	-2.35964
REACTOME_PHOSPHOLIPID_METABOLISM	0.306281	-0.0499589	3.61266	0.000468577	0.00120234	-0.440473
PID_P75NTRPATHWAY	0.30581	-0.0504076	3.23136	0.00165021	0.00367591	-1.5952
TBK1.DF_DN	0.30575	-0.0475124	2.87692	0.00487324	0.00945728	-2.57386
SECOND_MESSENGER_MEDIATED_SIGNALING	0.303914	-0.0325458	3.50937	0.000665164	0.00164896	-0.763288
PID_NETRIN_PATHWAY	0.301176	-0.0475941	2.95606	0.00385556	0.0077464	-2.36357
BIOCARTA_VEGF_PATHWAY	0.30113	-0.0689791	2.69241	0.00826921	0.0150412	-3.04513
VIRAL_GENOME_REPLICATION	0.299776	-0.03524	2.41102	0.0176616	0.0297652	-3.71127
REACTOME_GLYCOSAMINOGLYCAN_METABOLISM	0.299606	-0.0311786	3.09897	0.00249798	0.00528843	-1.97176
BIOPOLYMER_CATABOLIC_PROCESS	0.299529	-0.0504746	3.3693	0.00105805	0.00248657	-1.18929
PID_RAC1_REG_PATHWAY	0.298734	-0.0425576	2.96901	0.00370907	0.0075011	-2.32872
NEGATIVE_REGULATION_OF_CELLULAR_BIOSYNTHETIC_PROCESS	0.298162	-0.0424109	3.89542	0.000173586	0.000512095	0.479641
NEGATIVE_REGULATION_OF_CATALYTIC_ACTIVITY	0.297949	-0.0390721	4.09676	8.31319e-05	0.000275374	1.16591
REGULATION_OF_CELLULAR_PROTEIN_METABOLIC_PROCESS	0.297871	-0.0471377	3.92613	0.000155385	0.000468288	0.582686
KEGG_PHOSPHATIDYLINOSITOL_SIGNALING_SYSTEM	0.297422	-0.0492766	3.56973	0.000542465	0.00137586	-0.57552
G_PROTEIN_SIGNALING_COUPLED_TO_CAMP_NUCLEOTIDE_SECOND_MESSENGER	0.296972	-0.0233205	3.54515	0.000589609	0.00147528	-0.652301
CAMP_MEDIATED_SIGNALING	0.296901	-0.0228829	3.54805	0.00058385	0.00146524	-0.643261
ST_DIFFERENTIATION_PATHWAY_IN_PC12_CELLS	0.296779	-0.0318127	2.81137	0.00589678	0.0112048	-2.74436
REACTOME_CLASS_A1_RHODOPSIN_LIKE_RECEPTORS	0.295968	-0.0108195	3.11031	0.00241198	0.00512135	-1.94002
ACTIN_FILAMENT_BASED_PROCESS	0.295237	-0.0483739	3.21351	0.00174631	0.00384292	-1.64674
MTOR_UP.N4.V1_UP	0.294475	-0.0550104	3.73228	0.000309698	0.0008525	-0.0576283
REGULATION_OF_CELL_PROLIFERATION	0.294114	-0.0375546	4.02277	0.000109261	0.000347689	0.910792
PID_EPHA_FWDPATHWAY	0.293331	-0.0386265	2.91017	0.00441878	0.00871146	-2.48608
REACTOME_DIABETES_PATHWAYS	0.293033	-0.052488	3.5943	0.00049893	0.00127385	-0.498382
KEGG_MAPK_SIGNALING_PATHWAY	0.292915	-0.046674	3.7069	0.000338395	0.000912478	-0.139664
REGULATION_OF_CATALYTIC_ACTIVITY	0.292505	-0.0478333	4.0661	9.31368e-05	0.00030393	1.05978
RESPONSE_TO_OXIDATIVE_STRESS	0.292318	-0.0469454	3.57028	0.000541447	0.00137554	-0.573789
REACTOME_APC_C_CDH1_MEDIATED_DEGRADATION_OF_CDC20_AND_OTHER_APC_C_CDH1_TARGETED_PROTEINS_IN_LATE_MITOSIS_EARLY_G1	0.29168	-0.061812	2.38811	0.0187393	0.0314779	-3.76265
REACTOME_GASTRIN_CREB_SIGNALLING_PATHWAY_VIA_PKC_AND_MAPK	0.291412	-0.0338482	3.66979	0.000384923	0.00102005	-0.258823
ESC_J1_UP_EARLY.V1_DN	0.291267	-0.052652	3.77631	0.000265319	0.000746879	0.0856833
REACTOME_CYCLIN_E_ASSOCIATED_EVENTS_DURING_G1_S_TRANSITION_	0.291084	-0.0604494	2.3457	0.0208883	0.0345962	-3.85658
KRAS.LUNG_UP.V1_UP	0.291062	-0.0103106	3.99536	0.000120802	0.0003797	0.817161
REACTOME_TRIGLYCERIDE_BIOSYNTHESIS	0.291005	-0.0562071	3.25097	0.00155038	0.00349404	-1.53834
KEGG_BUTANOATE_METABOLISM	0.289964	-0.046966	3.27186	0.0014502	0.0032924	-1.47743
G_PROTEIN_SIGNALING_ADENYLATE_CYCLASE_ACTIVATING_PATHWAY	0.28959	-0.0139812	2.96015	0.00380873	0.00768244	-2.35258
CELLULAR_LIPID_CATABOLIC_PROCESS	0.28932	-0.0616986	3.38427	0.00100744	0.00239697	-1.1444
KEGG_VALINE_LEUCINE_AND_ISOLEUCINE_DEGRADATION	0.289291	-0.0586229	2.74441	0.00714189	0.0131778	-2.91503
REACTOME_SIGNALING_BY_RHO_GTPASES	0.288945	-0.0507165	3.24309	0.00158979	0.00357762	-1.56122
REGULATION_OF_ANATOMICAL_STRUCTURE_MORPHOGENESIS	0.288335	-0.0485035	2.37019	0.019622	0.0327816	-3.80252
PID_INSULIN_GLUCOSE_PATHWAY	0.287555	-0.0296961	2.89175	0.00466542	0.00909994	-2.53481
MACROMOLECULE_LOCALIZATION	0.287522	-0.0543097	3.87707	0.000185412	0.000536681	0.418366
SIG_CD40PATHWAYMAP	0.28662	-0.0544797	2.88276	0.00479038	0.00932001	-2.5585
KEGG_CHRONIC_MYELOID_LEUKEMIA	0.286124	-0.051965	2.76163	0.00680066	0.0126087	-2.87147
POST_TRANSLATIONAL_PROTEIN_MODIFICATION	0.286023	-0.0523273	3.62649	0.000446871	0.00115505	-0.396689
PROTEIN_TARGETING	0.284129	-0.0615091	3.568	0.000545663	0.00138169	-0.580937
REACTOME_G_ALPHA_Z_SIGNALLING_EVENTS	0.283987	-0.0494109	2.79236	0.00622847	0.0117156	-2.79318
BIOCARTA_CHREBP2_PATHWAY	0.283808	-0.0516212	2.79968	0.00609875	0.0115583	-2.77441
KEGG_NITROGEN_METABOLISM	0.283302	-0.031837	3.33811	0.0011712	0.00272748	-1.28226
JNK_DN.V1_UP	0.283125	-0.0391632	4.75337	6.44925e-06	3.32634e-05	3.56848
PROTEIN_UBIQUITINATION	0.282875	-0.0509251	2.59724	0.0107588	0.0191614	-3.27766
REGULATION_OF_INTRACELLULAR_TRANSPORT	0.282415	-0.0511687	3.02743	0.00310971	0.00639843	-2.16983
PRC2_EDD_UP.V1_DN	0.282043	-0.0399974	4.72391	7.26772e-06	3.63859e-05	3.45565
KEGG_GAP_JUNCTION	0.281691	-0.0423245	2.99317	0.00344929	0.00701265	-2.26331
BIOCARTA_ATM_PATHWAY	0.28166	-0.0611785	2.37691	0.0192867	0.0322915	-3.7876
LIPID_CATABOLIC_PROCESS	0.280686	-0.0537334	3.57436	0.000533992	0.00135885	-0.561008
REACTOME_EXTRACELLULAR_MATRIX_ORGANIZATION	0.280122	-0.0380204	2.47045	0.0151195	0.0259071	-3.57598
PROTEIN_AMINO_ACID_LIPIDATION	0.279472	-0.0517668	2.57449	0.011446	0.0202445	-3.33215
REACTOME_SIGNALING_BY_EGFR_IN_CANCER	0.279394	-0.0584703	2.90471	0.00449069	0.00883762	-2.50057
PID_A6B1_A6B4_INTEGRIN_PATHWAY	0.279255	-0.0566504	2.99545	0.00342565	0.00698306	-2.25711
AMINE_METABOLIC_PROCESS	0.279027	-0.046845	3.72136	0.000321742	0.000876803	-0.0929543
REACTOME_ASSOCIATION_OF_TRIC_CCT_WITH_TARGET_PROTEINS_DURING_BIOSYNTHESIS	0.278861	-0.0658331	2.66031	0.0090434	0.0163142	-3.12437
REACTOME_ANTIGEN_PROCESSING_UBIQUITINATION_PROTEASOME_DEGRADATION	0.278639	-0.056346	3.25669	0.00152233	0.00343586	-1.5217
MACROMOLECULE_CATABOLIC_PROCESS	0.2782	-0.0482394	3.33402	0.00118683	0.0027597	-1.29439
CARBOXYLIC_ACID_METABOLIC_PROCESS	0.278136	-0.0471852	4.01468	0.000112551	0.000356682	0.883124
PROTEIN_AMINO_ACID_N_LINKED_GLYCOSYLATION	0.277329	-0.0507388	3.0818	0.00263368	0.00553757	-2.01966
REACTOME_AMINE_LIGAND_BINDING_RECEPTORS	0.277074	0.026366	3.04907	0.00291146	0.00602271	-2.11034
ST_GA13_PATHWAY	0.276435	-0.0465504	2.73286	0.0073796	0.0135838	-2.94413
PID_IGF1_PATHWAY	0.276169	-0.0549211	2.55532	0.0120554	0.0211279	-3.37773
REACTOME_PTM_GAMMA_CARBOXYLATION_HYPUSINE_FORMATION_AND_ARYLSULFATASE_ACTIVATION	0.276042	-0.0422121	2.95858	0.00382665	0.00770847	-2.3568
REACTOME_LIPOPROTEIN_METABOLISM	0.275663	-0.0264388	2.87994	0.00483015	0.00938551	-2.56591
REACTOME_BIOLOGICAL_OXIDATIONS	0.274937	-0.0251495	3.45004	0.000810937	0.00198157	-0.945406
BMI1_DN_MEL18_DN.V1_DN	0.274767	-0.0385011	3.04529	0.00294522	0.00607625	-2.12075
NITROGEN_COMPOUND_METABOLIC_PROCESS	0.274525	-0.0482469	3.64304	0.000422151	0.00110725	-0.344136
REACTOME_G_ALPHA1213_SIGNALLING_EVENTS	0.274446	-0.0465746	3.06897	0.00273947	0.00573646	-2.05529
REGULATION_OF_PROTEIN_METABOLIC_PROCESS	0.274155	-0.0430756	3.62023	0.000456581	0.00117549	-0.416534
KEGG_STEROID_HORMONE_BIOSYNTHESIS	0.273048	0.00216907	3.41162	0.000920852	0.00221148	-1.06204
SIG_CHEMOTAXIS	0.272955	-0.0552975	2.89444	0.00462865	0.00903969	-2.52771
REACTOME_NUCLEAR_RECEPTOR_TRANSCRIPTION_PATHWAY	0.272879	-0.0588755	3.37432	0.00104081	0.00245732	-1.17424
PROTEIN_MODIFICATION_BY_SMALL_PROTEIN_CONJUGATION	0.272685	-0.0473142	2.46962	0.0151528	0.0259353	-3.5779
PID_DELTANP63PATHWAY	0.272467	-0.041425	3.64481	0.000419585	0.00110428	-0.338503
REACTOME_SHC1_EVENTS_IN_ERBB4_SIGNALING	0.272197	-0.051135	2.69823	0.0081356	0.0148157	-3.03069
KEGG_TYPE_II_DIABETES_MELLITUS	0.272134	-0.04108	3.32732	0.00121293	0.00281187	-1.31427
REACTOME_G_ALPHA_I_SIGNALLING_EVENTS	0.272053	-0.0195258	2.95015	0.00392419	0.00785349	-2.37944
MONOCARBOXYLIC_ACID_METABOLIC_PROCESS	0.270499	-0.0543969	3.70784	0.000337279	0.000911068	-0.136607
REACTOME_METABOLISM_OF_VITAMINS_AND_COFACTORS	0.270241	-0.0503258	3.06577	0.00276645	0.00577722	-2.06415
REACTOME_SIGNALLING_BY_NGF	0.26994	-0.0527652	3.01335	0.00324538	0.00665087	-2.20837
LIPOPROTEIN_BIOSYNTHETIC_PROCESS	0.269749	-0.0483367	2.72508	0.00754354	0.0138524	-2.96365
SNF5_DN.V1_DN	0.269545	-0.0275836	3.29534	0.00134491	0.00309449	-1.40864
REACTOME_SIGNALING_BY_ROBO_RECEPTOR	0.269485	-0.0551832	2.60761	0.0104577	0.0186684	-3.25266
KEGG_REGULATION_OF_AUTOPHAGY	0.269202	-0.0130597	3.11915	0.00234682	0.00500981	-1.9152
REACTOME_METABOLISM_OF_LIPIDS_AND_LIPOPROTEINS	0.269022	-0.0474796	3.88945	0.000177355	0.000521215	0.459664
REACTOME_PHASE1_FUNCTIONALIZATION_OF_COMPOUNDS	0.268979	-0.0346617	2.94263	0.00401316	0.0080003	-2.3996
LIPOPROTEIN_METABOLIC_PROCESS	0.268919	-0.0501657	2.96156	0.00379275	0.00766027	-2.3488
AMINO_ACID_METABOLIC_PROCESS	0.268483	-0.0412881	3.66194	0.000395517	0.00104452	-0.283919
BIOCARTA_PGC1A_PATHWAY	0.268072	-0.0544425	2.80873	0.00594186	0.0112749	-2.75115
KEGG_BLADDER_CANCER	0.267356	-0.0387239	3.23709	0.00162045	0.0036201	-1.57862
CRX_DN.V1_DN	0.267301	-0.029764	3.04863	0.00291535	0.00602271	-2.11154
BIOCARTA_MYOSIN_PATHWAY	0.266742	-0.0501404	2.77008	0.00663875	0.0123532	-2.85002
REACTOME_SIGNALING_BY_PDGF	0.266402	-0.0553486	2.65697	0.00912768	0.0164469	-3.13257
PROTEIN_COMPLEX_ASSEMBLY	0.265704	-0.049475	3.62527	0.000448746	0.00115725	-0.400555
NUCLEOBASENUCLEOSIDE_AND_NUCLEOTIDE_METABOLIC_PROCESS	0.265588	-0.0605166	3.1252	0.00230316	0.00493718	-1.89818
TRANSFORMING_GROWTH_FACTOR_BETA_RECEPTOR_SIGNALING_PATHWAY	0.265452	-0.0612774	2.59186	0.0109177	0.0194219	-3.29058
PID_PI3KPLCTRKPATHWAY	0.264765	-0.0522521	2.24437	0.0269261	0.0435178	-4.07486
BIOCARTA_RACCYCD_PATHWAY	0.264646	-0.0519486	2.29214	0.0239118	0.0390153	-3.97305
CAMP_UP.V1_DN	0.264267	-0.057952	3.35389	0.00111261	0.00260683	-1.23531
ST_GRANULE_CELL_SURVIVAL_PATHWAY	0.263577	-0.0501958	2.65486	0.00918133	0.0165242	-3.13775
CARBOHYDRATE_METABOLIC_PROCESS	0.263509	-0.04734	3.67074	0.00038366	0.00101846	-0.255786
ELECTRON_TRANSPORT_GO_0006118	0.262814	-0.0432976	2.95186	0.00390428	0.00782383	-2.37487
MAPKKK_CASCADE_GO_0000165	0.262503	-0.0469912	3.31629	0.00125701	0.00290968	-1.3469
ORGANIC_ACID_METABOLIC_PROCESS	0.262316	-0.0472618	3.79159	0.000251386	0.000711566	0.135708
CELLULAR_CATABOLIC_PROCESS	0.262279	-0.050204	3.63202	0.000438471	0.0011384	-0.379168
REACTOME_GRB2_EVENTS_IN_ERBB2_SIGNALING	0.261765	-0.0615604	2.77843	0.00648219	0.0121059	-2.82877
P53_DN.V2_UP	0.261329	-0.019132	3.18912	0.00188605	0.00412355	-1.71676
REACTOME_DOWNSTREAM_SIGNAL_TRANSDUCTION	0.261202	-0.053267	2.57036	0.011575	0.0204022	-3.342
REACTOME_G_PROTEIN_ACTIVATION	0.260986	-0.0369798	2.49027	0.0143474	0.024722	-3.53021
KRAS.600.LUNG.BREAST_UP.V1_UP	0.260839	-0.0138075	3.63873	0.000428465	0.00111808	-0.357849
NEGATIVE_REGULATION_OF_CELL_PROLIFERATION	0.260723	-0.0437326	3.74688	0.000294257	0.000817853	-0.0102575
REGULATION_OF_SECRETION	0.259674	-0.0281652	2.94521	0.00398249	0.00794947	-2.3927
KEGG_PENTOSE_AND_GLUCURONATE_INTERCONVERSIONS	0.258151	0.0214572	3.01264	0.00325231	0.0066562	-2.21029
NEGATIVE_REGULATION_OF_TRANSPORT	0.257536	-0.039508	2.48306	0.0146241	0.0251424	-3.5469
PID_NOTCH_PATHWAY	0.257363	-0.0525094	2.76319	0.00677053	0.012568	-2.86752
NEGATIVE_REGULATION_OF_TRANSLATION	0.256316	-0.0352267	2.83687	0.00547725	0.0104838	-2.67843
MITOCHONDRIAL_TRANSPORT	0.255284	-0.0795486	2.56523	0.0117368	0.0206638	-3.35421
ATF2_S_UP.V1_DN	0.254723	-0.0321257	3.16275	0.00204877	0.00442892	-1.79196
REACTOME_CELL_CELL_COMMUNICATION	0.254392	-0.0353829	3.21625	0.0017312	0.00382856	-1.63882
REACTOME_TGF_BETA_RECEPTOR_SIGNALING_ACTIVATES_SMADS	0.254262	-0.0684744	2.28537	0.0243199	0.0395553	-3.98759
DI___TRI_VALENT_INORGANIC_CATION_TRANSPORT	0.252883	-0.0492678	2.84771	0.00530727	0.0101839	-2.65024
REACTOME_G_ALPHA_Q_SIGNALLING_EVENTS	0.25207	-0.0286424	3.11789	0.00235602	0.00502248	-1.91875
PDGF_UP.V1_UP	0.25188	-0.0474819	2.89919	0.00456437	0.00894826	-2.51517
REACTOME_G_PROTEIN_BETA_GAMMA_SIGNALLING	0.251834	-0.0497277	2.18848	0.0308714	0.0492214	-4.19153
CELLULAR_LIPID_METABOLIC_PROCESS	0.251633	-0.0477695	3.81555	0.000230928	0.000658509	0.214464
REGULATION_OF_CELL_DIFFERENTIATION	0.251542	-0.0288446	3.52879	0.000623081	0.00155467	-0.703144
GCNP_SHH_UP_EARLY.V1_DN	0.250964	-0.039076	3.39624	0.000968657	0.00231184	-1.10843
BIOCARTA_NFAT_PATHWAY	0.250311	-0.0442626	2.73182	0.00740128	0.0136074	-2.94673
EPIDERMIS_DEVELOPMENT	0.250215	0.0177193	2.92701	0.00420389	0.00835884	-2.44132
LIPID_METABOLIC_PROCESS	0.249826	-0.0451557	3.88108	0.000182768	0.000531028	0.431718
PID_WNT_NONCANONICAL_PATHWAY	0.249797	-0.0567615	2.5041	0.0138299	0.0239376	-3.49809
INDUCTION_OF_APOPTOSIS_BY_INTRACELLULAR_SIGNALS	0.249245	-0.0563755	2.56093	0.0118742	0.0208817	-3.36443
PKCA_DN.V1_DN	0.249103	-0.0259877	3.79746	0.000246225	0.000698244	0.154949
KEGG_BETA_ALANINE_METABOLISM	0.247672	-0.0463234	2.70099	0.00807275	0.0147361	-3.02381
CELL_CELL_ADHESION	0.24743	-0.0292696	3.21576	0.00173388	0.00382899	-1.64024
LEF1_UP.V1_UP	0.246683	-0.0340957	2.99401	0.00344064	0.00700433	-2.26105
NEGATIVE_REGULATION_OF_TRANSFERASE_ACTIVITY	0.246436	-0.0492918	2.77774	0.00649504	0.0121151	-2.83053
REACTOME_PLATELET_HOMEOSTASIS	0.246433	-0.0504395	2.63308	0.0097512	0.0174681	-3.19096
REACTOME_G_BETA_GAMMA_SIGNALLING_THROUGH_PI3KGAMMA	0.245876	-0.0459526	2.09827	0.0383031	0.0595869	-4.37418
REACTOME_PPARA_ACTIVATES_GENE_EXPRESSION	0.245588	-0.0621506	3.0877	0.00258627	0.00546029	-2.00321
KEGG_UBIQUITIN_MEDIATED_PROTEOLYSIS	0.245369	-0.0478866	2.41579	0.0174447	0.0295292	-3.70053
FEMALE_PREGNANCY	0.244521	0.0261826	2.85318	0.00522347	0.0100608	-2.636
POSITIVE_REGULATION_OF_SECRETION	0.244184	-0.0238736	2.45733	0.0156508	0.0266984	-3.6061
BIOCARTA_GPCR_PATHWAY	0.244052	-0.0601022	2.21069	0.0292471	0.0469236	-4.14549
REACTOME_G_BETA_GAMMA_SIGNALLING_THROUGH_PLC_BETA	0.24399	-0.0494715	2.07342	0.040604	0.0627851	-4.42327
BIOCARTA_AGR_PATHWAY	0.243849	-0.0520439	2.55383	0.0121042	0.0211893	-3.38128
BCAT_BILD_ET_AL_UP	0.243365	-0.0450407	2.79485	0.00618403	0.0116624	-2.78679
REACTOME_DARPP_32_EVENTS	0.24268	-0.0562878	2.12196	0.0362157	0.0566838	-4.3269
CATABOLIC_PROCESS	0.242561	-0.0483684	3.41775	0.000902403	0.00217738	-1.04348
IL15_UP.V1_UP	0.241073	-0.0462248	2.97992	0.00358963	0.00727872	-2.29924
REACTOME_REGULATION_OF_WATER_BALANCE_BY_RENAL_AQUAPORINS	0.240723	-0.0460191	2.41341	0.0175526	0.029614	-3.70589
EXOCYTOSIS	0.240425	-0.0407756	2.73364	0.0073632	0.0135698	-2.94215
KEGG_VASOPRESSIN_REGULATED_WATER_REABSORPTION	0.240174	-0.0501519	2.30422	0.0231977	0.0379307	-3.94698
KEGG_COLORECTAL_CANCER	0.238746	-0.0561169	2.27772	0.0247883	0.0402745	-4.00397
KEGG_PATHWAYS_IN_CANCER	0.237931	-0.0479416	2.97211	0.00367473	0.00744146	-2.32034
REGULATION_OF_TRANSFERASE_ACTIVITY	0.237481	-0.0512126	3.17779	0.00195443	0.00424287	-1.74913
REACTOME_REGULATION_OF_MITOTIC_CELL_CYCLE	0.237228	-0.059971	1.89037	0.0614913	0.0903558	-4.7681
WNT_UP.V1_DN	0.236617	-0.0402237	2.91001	0.00442091	0.00871146	-2.48652
NEGATIVE_REGULATION_OF_MULTICELLULAR_ORGANISMAL_PROCESS	0.235878	-0.00240815	2.93022	0.00416405	0.00829033	-2.43277
PID_ECADHERIN_KERATINOCYTE_PATHWAY	0.235609	-0.0448967	2.12211	0.0362031	0.0566838	-4.32661
REACTOME_ORC1_REMOVAL_FROM_CHROMATIN	0.235508	-0.0532065	1.84463	0.0679363	0.0986938	-4.84964
KEGG_DRUG_METABOLISM_CYTOCHROME_P450	0.23525	-0.00564809	2.57654	0.0113825	0.0201786	-3.32726
REGULATION_OF_TRANSPORT	0.234093	-0.0291089	3.39205	0.000982068	0.00234021	-1.12103
REACTOME_CYTOSOLIC_TRNA_AMINOACYLATION	0.233616	-0.0591463	1.89085	0.0614275	0.0903484	-4.76725
RESPONSE_TO_HYPOXIA	0.232654	-0.0506974	2.67277	0.00873559	0.0158146	-3.09373
REACTOME_CIRCADIAN_CLOCK	0.232521	-0.055708	2.39822	0.0182566	0.0307007	-3.74003
REACTOME_FATTY_ACID_TRIACYLGLYCEROL_AND_KETONE_BODY_METABOLISM	0.230306	-0.0616362	3.09925	0.0024958	0.00528843	-1.97097
REACTOME_POST_TRANSLATIONAL_MODIFICATION_SYNTHESIS_OF_GPI_ANCHORED_PROTEINS	0.229963	-0.0625324	1.98787	0.049454	0.0743019	-4.5881
MTOR_UP.N4.V1_DN	0.229765	-0.0502371	2.67155	0.00876514	0.0158494	-3.09672
KEGG_ENDOMETRIAL_CANCER	0.229306	-0.0552468	2.34665	0.0208378	0.0345733	-3.8545
REGULATION_OF_KINASE_ACTIVITY	0.228771	-0.0505213	3.06102	0.00280705	0.00585404	-2.07732
REGULATION_OF_TRANSLATION	0.228545	-0.0465486	3.14058	0.00219566	0.00471989	-1.85482
CELLULAR_PROTEIN_COMPLEX_ASSEMBLY	0.228247	-0.0535122	2.86862	0.00499303	0.00964107	-2.59562
REACTOME_TRAFFICKING_OF_AMPA_RECEPTORS	0.227828	-0.0308785	2.46757	0.015235	0.0260469	-3.58262
KEGG_FATTY_ACID_METABOLISM	0.227308	-0.0486306	2.573	0.0114922	0.0202796	-3.33569
KEGG_GNRH_SIGNALING_PATHWAY	0.226838	-0.0427318	2.61853	0.0101492	0.0181388	-3.22626
TRANSMEMBRANE_RECEPTOR_PROTEIN_TYROSINE_KINASE_SIGNALING_PATHWAY	0.226407	-0.0480248	2.95413	0.00387783	0.00778096	-2.36875
PID_REELINPATHWAY	0.225959	-0.0393549	2.12995	0.0355341	0.0558445	-4.31084
POSITIVE_REGULATION_OF_TRANSCRIPTION_FROM_RNA_POLYMERASE_II_PROMOTER	0.225145	-0.0500079	2.36894	0.0196849	0.0328509	-3.80529
REACTOME_PEPTIDE_LIGAND_BINDING_RECEPTORS	0.223534	-0.00610006	2.20609	0.0295778	0.0474047	-4.15508
SPHINGOLIPID_METABOLIC_PROCESS	0.223059	-0.0621386	2.18692	0.0309885	0.0493567	-4.19475
PID_AURORA_A_PATHWAY	0.223046	-0.0640225	1.75456	0.0822802	0.116665	-5.00475
CRX_NRL_DN.V1_UP	0.222786	-0.0533009	3.63238	0.000437927	0.0011384	-0.37802
ALCOHOL_METABOLIC_PROCESS	0.221397	-0.0506266	3.25811	0.00151542	0.00342529	-1.51755
MEL18_DN.V1_DN	0.221323	-0.0311759	2.31041	0.0228394	0.0375446	-3.93359
KEGG_VEGF_SIGNALING_PATHWAY	0.220934	-0.0508739	2.50933	0.0136387	0.0236333	-3.48591
REGULATION_OF_PROTEIN_KINASE_ACTIVITY	0.220837	-0.0503986	2.98215	0.00356561	0.00723955	-2.2932
REACTOME_BILE_ACID_AND_BILE_SALT_METABOLISM	0.220771	-0.0261126	2.745	0.00713005	0.0131717	-2.91355
MEMBRANE_LIPID_METABOLIC_PROCESS	0.219947	-0.0549737	2.78671	0.00633017	0.0118797	-2.80762
STEROID_METABOLIC_PROCESS	0.219354	-0.0299742	3.00814	0.00329688	0.00673843	-2.22257
KEGG_FRUCTOSE_AND_MANNOSE_METABOLISM	0.219137	-0.0601509	2.34714	0.0208116	0.0345733	-3.85341
GLUCOSE_METABOLIC_PROCESS	0.219012	-0.0468096	2.37771	0.0192473	0.0322607	-3.78583
PID_TELOMERASEPATHWAY	0.218444	-0.0492601	2.13151	0.0354025	0.0556946	-4.3077
PID_TAP63PATHWAY	0.217942	-0.0417793	2.44242	0.0162749	0.0276099	-3.64017
KEGG_METABOLISM_OF_XENOBIOTICS_BY_CYTOCHROME_P450	0.217479	-0.00562463	2.35783	0.0202521	0.0336878	-3.82986
KEGG_INOSITOL_PHOSPHATE_METABOLISM	0.217254	-0.0552449	2.44157	0.0163109	0.0276404	-3.64209
REACTOME_AXON_GUIDANCE	0.217183	-0.0563455	2.51173	0.0135518	0.0235091	-3.48031
REACTOME_PHASE_II_CONJUGATION	0.21592	-0.0215475	2.75884	0.00685488	0.0126939	-2.87854
KEGG_INSULIN_SIGNALING_PATHWAY	0.214468	-0.049414	2.66118	0.00902172	0.0162942	-3.12224
REACTOME_METABOLISM_OF_AMINO_ACIDS_AND_DERIVATIVES	0.212921	-0.0439691	3.00709	0.00330744	0.00675105	-2.22545
BIOCARTA_INTRINSIC_PATHWAY	0.21106	-0.0157937	1.98851	0.0493826	0.0742672	-4.58689
PROTEIN_AMINO_ACID_AUTOPHOSPHORYLATION	0.21039	-0.0553061	1.74423	0.0840733	0.119097	-5.02207
GLYCEROPHOSPHOLIPID_METABOLIC_PROCESS	0.210234	-0.0600527	2.32339	0.0221041	0.0364919	-3.90539
GENERATION_OF_PRECURSOR_METABOLITES_AND_ENERGY	0.210151	-0.0424214	2.71413	0.00778001	0.0142525	-2.99105
REACTOME_CYTOCHROME_P450_ARRANGED_BY_SUBSTRATE_TYPE	0.209748	-0.033023	2.58131	0.0112358	0.0199417	-3.31585
CYTOSKELETON_ORGANIZATION_AND_BIOGENESIS	0.209718	-0.0494441	2.57583	0.0114043	0.020194	-3.32894
GCNP_SHH_UP_LATE.V1_DN	0.209466	-0.0458664	2.72248	0.00759911	0.0139377	-2.97016
REACTOME_ASSEMBLY_OF_THE_PRE_REPLICATIVE_COMPLEX	0.209198	-0.0519612	1.56587	0.120417	0.163067	-5.30586
REACTOME_AMINO_ACID_AND_OLIGOPEPTIDE_SLC_TRANSPORTERS	0.208929	-0.0230429	2.81648	0.00581042	0.0110664	-2.73119
KEGG_CALCIUM_SIGNALING_PATHWAY	0.208891	-0.0372754	2.84118	0.00540905	0.0103662	-2.66723
REACTOME_DOWNREGULATION_OF_TGF_BETA_RECEPTOR_SIGNALING	0.206278	-0.0638047	1.85458	0.0664887	0.0967738	-4.83207
PKCA_DN.V1_UP	0.206171	-0.0188418	3.24101	0.00160035	0.00359087	-1.56725
KEGG_GLIOMA	0.2061	-0.053844	2.29885	0.0235127	0.0384049	-3.95858
KRAS.BREAST_UP.V1_UP	0.20576	-0.010896	2.67899	0.00858543	0.0155611	-3.07838
IL15_UP.V1_DN	0.20486	-0.030867	3.23836	0.0016139	0.00361072	-1.57493
PID_MTOR_4PATHWAY	0.204572	-0.0612511	2.08199	0.039798	0.0616628	-4.40641
ESC_J1_UP_EARLY.V1_UP	0.20447	-0.0435167	2.90118	0.00453769	0.00890733	-2.50991
KEGG_ERBB_SIGNALING_PATHWAY	0.203857	-0.0511912	2.3044	0.0231873	0.0379307	-3.94659
REACTOME_METABOLISM_OF_NUCLEOTIDES	0.202426	-0.0470607	2.20257	0.0298326	0.0477136	-4.16239
KEGG_BIOSYNTHESIS_OF_UNSATURATED_FATTY_ACIDS	0.202395	-0.0716182	1.97198	0.0512678	0.0766523	-4.61802
CARBOHYDRATE_CATABOLIC_PROCESS	0.201507	-0.0385819	2.41482	0.0174884	0.0295615	-3.70271
JNK_CASCADE	0.201302	-0.0549315	2.17804	0.031662	0.0503773	-4.21303
BIOCARTA_NO1_PATHWAY	0.201219	-0.0571222	2.28582	0.0242923	0.0395522	-3.98662
ACTIVATION_OF_PROTEIN_KINASE_ACTIVITY	0.201071	-0.0422949	2.09539	0.038564	0.0599321	-4.3799
CAHOY_ASTROCYTIC	0.200835	-0.0327756	2.89754	0.00458659	0.00898037	-2.51953
REACTOME_AMINO_ACID_TRANSPORT_ACROSS_THE_PLASMA_MEMBRANE	0.200377	-0.0312856	2.4777	0.014833	0.0254729	-3.55928
MTOR_UP.V1_UP	0.198529	-0.0382889	2.64788	0.00936064	0.0168076	-3.15485
CELLULAR_CARBOHYDRATE_CATABOLIC_PROCESS	0.198315	-0.0405635	2.34442	0.0209562	0.0346713	-3.85939
KEGG_GLYCEROLIPID_METABOLISM	0.198245	-0.0411929	2.81132	0.00589764	0.0112048	-2.74449
REACTOME_INCRETIN_SYNTHESIS_SECRETION_AND_INACTIVATION	0.198227	-0.0121642	2.05198	0.0426838	0.0653436	-4.46518
REACTOME_REGULATION_OF_INSULIN_SECRETION	0.198112	-0.0308921	2.35828	0.020229	0.0336858	-3.82887
VEGF_A_UP.V1_UP	0.198025	-0.0296059	2.32246	0.0221556	0.0365376	-3.9074
BONE_REMODELING	0.19746	-0.0125496	2.21756	0.0287602	0.0462874	-4.13117
REACTOME_TRANSMEMBRANE_TRANSPORT_OF_SMALL_MOLECULES	0.196874	-0.0369387	3.34694	0.00113808	0.00265839	-1.25602
NEGATIVE_REGULATION_OF_METABOLIC_PROCESS	0.196165	-0.0504115	2.37205	0.0195289	0.0326615	-3.7984
REACTOME_HIV_INFECTION	0.196132	-0.0568379	2.00577	0.0474778	0.0718243	-4.55415
PHOSPHOLIPID_METABOLIC_PROCESS	0.19609	-0.0518094	2.49214	0.0142766	0.0246276	-3.52589
NRL_DN.V1_DN	0.195998	-0.0416675	3.06813	0.00274655	0.00574347	-2.05762
REACTOME_ENOS_ACTIVATION_AND_REGULATION	0.195553	-0.0667216	1.82128	0.0714382	0.103339	-4.89055
REGULATION_OF_ORGANELLE_ORGANIZATION_AND_BIOGENESIS	0.194615	-0.063798	2.01729	0.0462417	0.0702307	-4.53214
REACTOME_DEFENSINS	0.194595	0.139463	2.04392	0.0434879	0.0664422	-4.48082
PROTEIN_AUTOPROCESSING	0.194391	-0.0552766	1.66143	0.0996388	0.13897	-5.15741
REACTOME_METABOLISM_OF_CARBOHYDRATES	0.194261	-0.0427123	2.55906	0.0119343	0.0209395	-3.36886
POSITIVE_REGULATION_OF_METABOLIC_PROCESS	0.193922	-0.0464225	2.51234	0.0135294	0.0234969	-3.47887
MAINTENANCE_OF_LOCALIZATION	0.19362	-0.0505501	1.94885	0.0540065	0.0803562	-4.66114
NEGATIVE_REGULATION_OF_CELLULAR_METABOLIC_PROCESS	0.193507	-0.0520709	2.3381	0.0212955	0.0351949	-3.87325
REACTOME_SULFUR_AMINO_ACID_METABOLISM	0.193353	-0.0498652	2.45153	0.0158909	0.027078	-3.61937
TISSUE_REMODELING	0.193269	-0.0051037	2.18969	0.0307813	0.0491286	-4.18904
REACTOME_BETA_DEFENSINS	0.193033	0.142716	2.01349	0.0466457	0.0707743	-4.5394
VEGF_A_UP.V1_DN	0.192934	-0.0550669	1.98852	0.049381	0.0742672	-4.58687
POSITIVE_REGULATION_OF_CELL_DIFFERENTIATION	0.192828	-0.0293723	2.44377	0.0162172	0.0275424	-3.63708
POSITIVE_REGULATION_OF_CELLULAR_METABOLIC_PROCESS	0.19251	-0.0461886	2.46457	0.0153558	0.0262243	-3.58951
REACTOME_KERATAN_SULFATE_BIOSYNTHESIS	0.191895	-0.0504853	1.52944	0.129191	0.17342	-5.36024
REACTOME_PERK_REGULATED_GENE_EXPRESSION	0.191704	-0.0483259	1.88295	0.0625013	0.0917522	-4.78146
REACTOME_AQUAPORIN_MEDIATED_TRANSPORT	0.190965	-0.0491044	2.00052	0.04805	0.0724758	-4.56413
BIOCARTA_WNT_PATHWAY	0.190698	-0.041125	1.61597	0.109129	0.150028	-5.22906
PID_REG_GR_PATHWAY	0.190318	-0.0310244	2.23639	0.0274609	0.0442426	-4.09168
REACTOME_HS_GAG_DEGRADATION	0.190208	-0.028196	1.79108	0.0761891	0.109237	-4.94274
RELA_DN.V1_UP	0.190108	-0.0434	3.02102	0.00317077	0.00650663	-2.18738
REACTOME_GPCR_LIGAND_BINDING	0.18988	-0.0146907	2.1463	0.0341744	0.0539837	-4.27782
REACTOME_NUCLEAR_SIGNALING_BY_ERBB4	0.189831	-0.0390322	2.37959	0.0191542	0.0321397	-3.78163
PROTEIN_FOLDING	0.189815	-0.0583599	1.96813	0.0517151	0.0772459	-4.62522
NFE2L2.V2	0.188537	-0.027197	3.42861	0.000870623	0.00210732	-1.01059
CYCLIC_NUCLEOTIDE_MEDIATED_SIGNALING	0.188498	-0.0268006	2.32134	0.0222183	0.0366019	-3.90984
G_PROTEIN_COUPLED_RECEPTOR_PROTEIN_SIGNALING_PATHWAY	0.188444	-0.0169796	2.44651	0.0161015	0.0274064	-3.63084
KRAS.50_UP.V1_UP	0.187987	-0.0173395	2.05685	0.0422035	0.0648019	-4.4557
PDGF_ERK_DN.V1_UP	0.187812	-0.0474296	2.86891	0.00498892	0.00964107	-2.59488
CARBOHYDRATE_BIOSYNTHETIC_PROCESS	0.187038	-0.0571255	2.17072	0.0322267	0.0511699	-4.22805
REGULATION_OF_CYTOSKELETON_ORGANIZATION_AND_BIOGENESIS	0.186937	-0.0603346	1.91661	0.0580316	0.0856817	-4.72048
KEGG_PROSTATE_CANCER	0.186534	-0.0555649	2.08032	0.0399536	0.0618415	-4.40969
ERB2_UP.V1_DN	0.185037	-0.05172	1.9613	0.0525172	0.0783679	-4.63799
PID_SMAD2_3NUCLEARPATHWAY	0.184701	-0.0593275	1.98098	0.0502334	0.0753256	-4.60109
PDGF_ERK_DN.V1_DN	0.183346	-0.0532352	2.06344	0.0415605	0.0641351	-4.44282
REPRODUCTIVE_PROCESS	0.182799	-0.00795277	3.08531	0.00260537	0.00548555	-2.00987
ST_GAQ_PATHWAY	0.182635	-0.0592242	1.83935	0.0687164	0.0996388	-4.85895
PID_ILK_PATHWAY	0.182528	-0.0602767	1.84687	0.0676093	0.0983117	-4.84571
RESPONSE_TO_HORMONE_STIMULUS	0.181838	-0.0559891	2.30541	0.0231284	0.037898	-3.94441
REACTOME_STEROID_HORMONES	0.181483	-0.0251573	2.21407	0.0290066	0.0466351	-4.13845
STRESS_ACTIVATED_PROTEIN_KINASE_SIGNALING_PATHWAY	0.181335	-0.0546984	1.94065	0.0550071	0.0815294	-4.67632
ATM_DN.V1_DN	0.181222	-0.0233973	2.79675	0.00615024	0.0116142	-2.78191
PID_P38_MK2PATHWAY	0.18108	-0.0429399	1.57342	0.118659	0.16097	-5.29443
IL21_UP.V1_UP	0.180689	-0.0257122	2.49814	0.0140509	0.0242927	-3.51196
G_PROTEIN_SIGNALING_COUPLED_TO_CYCLIC_NUCLEOTIDE_SECOND_MESSENGER	0.1801	-0.0262749	2.2055	0.0296203	0.0474234	-4.1563
TISSUE_DEVELOPMENT	0.179551	-0.0139227	2.35912	0.0201854	0.0336496	-3.82701
REACTOME_TRANSPORT_OF_INORGANIC_CATIONS_ANIONS_AND_AMINO_ACIDS_OLIGOPEPTIDES	0.179336	-0.0323757	2.79253	0.00622529	0.0117156	-2.79272
REACTOME_SLC_MEDIATED_TRANSMEMBRANE_TRANSPORT	0.176527	-0.0336636	3.23138	0.00165011	0.00367591	-1.59515
TRANSMEMBRANE_RECEPTOR_PROTEIN_SERINE_THREONINE_KINASE_SIGNALING_PATHWAY	0.176208	-0.0550567	1.76515	0.0804736	0.114738	-4.98689
PROTEIN_OLIGOMERIZATION	0.17535	-0.0535908	2.06136	0.041763	0.0643829	-4.4469
SIG_REGULATION_OF_THE_ACTIN_CYTOSKELETON_BY_RHO_GTPASES	0.175081	-0.051269	1.794	0.0757185	0.108766	-4.93773
REGULATION_OF_GROWTH	0.174903	-0.0425103	2.53577	0.0127071	0.0221188	-3.42393
ECTODERM_DEVELOPMENT	0.173959	0.0134369	2.14086	0.0346218	0.0546342	-4.28884
ST_WNT_CA2_CYCLIC_GMP_PATHWAY	0.173861	-0.0594879	1.92649	0.056773	0.0840656	-4.70241
PID_PI3KCIAKTPATHWAY	0.172821	-0.0510686	1.48871	0.139589	0.185275	-5.4196
NEGATIVE_REGULATION_OF_GROWTH	0.172244	-0.0499135	2.162	0.0329111	0.0521489	-4.24589
KEGG_ARGININE_AND_PROLINE_METABOLISM	0.171697	-0.0421081	2.00442	0.0476238	0.0719742	-4.55671
CELL_CYCLE_ARREST_GO_0007050	0.171602	-0.0597899	2.01883	0.0460783	0.0700867	-4.52919
MYC_UP.V1_DN	0.17151	-0.0393663	2.30694	0.02304	0.0377934	-3.94111
ENZYME_LINKED_RECEPTOR_PROTEIN_SIGNALING_PATHWAY	0.170936	-0.0490127	2.15113	0.0337811	0.0534172	-4.26801
IL2_UP.V1_DN	0.170808	-0.0293057	2.7677	0.00668398	0.0124223	-2.85607
ATF2_S_UP.V1_UP	0.168964	-0.0275523	2.70367	0.00801233	0.0146432	-3.01715
ORGAN_MORPHOGENESIS	0.168626	-0.0352474	2.21077	0.0292415	0.0469236	-4.14533
KEGG_NON_SMALL_CELL_LUNG_CANCER	0.168238	-0.0539595	1.79494	0.0755678	0.108651	-4.93611
KEGG_PROPANOATE_METABOLISM	0.164974	-0.0573636	1.61961	0.108343	0.149221	-5.2234
REACTOME_SIGNALING_BY_ERBB2	0.164812	-0.0549919	1.87138	0.0641028	0.0936789	-4.80219
KEGG_HYPERTROPHIC_CARDIOMYOPATHY_HCM	0.164807	-0.0445975	1.70463	0.0912479	0.128197	-5.08756
SIRNA_EIF4GI_UP	0.163101	-0.053316	2.11259	0.0370297	0.0578989	-4.34567
KEGG_TRYPTOPHAN_METABOLISM	0.161899	-0.0423978	2.0581	0.0420808	0.0647429	-4.45325
REACTOME_P75_NTR_RECEPTOR_MEDIATED_SIGNALLING	0.161747	-0.0509164	1.94549	0.0544151	0.0808859	-4.66737
REACTOME_COLLAGEN_FORMATION	0.160543	-0.0485544	1.3157	0.191166	0.24691	-5.65456
REACTOME_NRAGE_SIGNALS_DEATH_THROUGH_JNK	0.160429	-0.0535789	1.7694	0.0797571	0.114034	-4.97968
PROTEIN_IMPORT	0.16007	-0.0575529	1.8732	0.0638479	0.0934612	-4.79893
GLYCEROPHOSPHOLIPID_BIOSYNTHETIC_PROCESS	0.159641	-0.0593585	1.54247	0.125996	0.169873	-5.34092
KEGG_PROXIMAL_TUBULE_BICARBONATE_RECLAMATION	0.159103	-0.0439049	1.66146	0.0996321	0.13897	-5.15736
AMINO_ACID_CATABOLIC_PROCESS	0.158977	-0.0324598	1.82227	0.071288	0.10327	-4.88884
RESPONSE_TO_RADIATION	0.15886	-0.0460476	1.92561	0.0568831	0.0841476	-4.70401
REACTOME_CREB_PHOSPHORYLATION_THROUGH_THE_ACTIVATION_OF_RAS	0.158553	-0.0405746	1.97475	0.0509475	0.0763219	-4.61282
KEGG_SMALL_CELL_LUNG_CANCER	0.15721	-0.054108	1.74076	0.0846822	0.119806	-5.02786
REACTOME_ION_TRANSPORT_BY_P_TYPE_ATPASES	0.157019	-0.0543038	1.80281	0.0743134	0.107148	-4.92256
KEGG_TGF_BETA_SIGNALING_PATHWAY	0.156904	-0.0547009	1.71018	0.0902135	0.12686	-5.07847
RAF_UP.V1_DN	0.156901	-0.0441984	2.06682	0.0412346	0.063696	-4.43621
NEGATIVE_REGULATION_OF_CELL_DIFFERENTIATION	0.15624	-0.0172552	1.86365	0.0651918	0.0950663	-4.81597
CYCLIN_D1_UP.V1_DN	0.155717	-0.034674	2.57393	0.0114635	0.0202522	-3.3335
TGFB_UP.V1_DN	0.155558	-0.0528352	2.24802	0.0266848	0.0431732	-4.06716
REACTOME_PRE_NOTCH_EXPRESSION_AND_PROCESSING	0.155523	-0.0527707	1.50859	0.134436	0.179054	-5.39083
REACTOME_TERMINATION_OF_O_GLYCAN_BIOSYNTHESIS	0.155332	0.0376763	1.54181	0.126156	0.16994	-5.34191
RESPONSE_TO_EXTRACELLULAR_STIMULUS	0.154742	-0.0178357	2.13669	0.0349676	0.0551233	-4.29725
ST_MYOCYTE_AD_PATHWAY	0.154381	-0.0321566	1.79626	0.0753565	0.10855	-4.93385
KEGG_ARRHYTHMOGENIC_RIGHT_VENTRICULAR_CARDIOMYOPATHY_ARVC	0.154257	-0.0436275	1.70058	0.0920099	0.12915	-5.09419
KEGG_LINOLEIC_ACID_METABOLISM	0.153455	-0.014608	1.84313	0.0681579	0.0989222	-4.85229
RESPONSE_TO_ABIOTIC_STIMULUS	0.153304	-0.0447894	2.03956	0.043929	0.0669831	-4.48927
KEGG_ALANINE_ASPARTATE_AND_GLUTAMATE_METABOLISM	0.152621	-0.0392509	2.12544	0.0359172	0.0563314	-4.31991
AKT_UP.V1_DN	0.15216	-0.0469269	2.05565	0.0423209	0.0648527	-4.45803
CALCIUM_ION_TRANSPORT	0.151095	-0.0384321	1.66455	0.0990125	0.138473	-5.15243
KEGG_OOCYTE_MEIOSIS	0.150929	-0.0477012	1.52479	0.130348	0.174668	-5.3671
PROTEIN_IMPORT_INTO_NUCLEUS	0.150474	-0.0545753	1.76451	0.0805818	0.114786	-4.98797
PHOSPHOLIPID_BIOSYNTHETIC_PROCESS	0.149208	-0.0569458	1.58786	0.115354	0.157385	-5.27244
ENERGY_DERIVATION_BY_OXIDATION_OF_ORGANIC_COMPOUNDS	0.149036	-0.0601933	1.44531	0.151377	0.19903	-5.48116
REACTOME_TRANSCRIPTIONAL_REGULATION_OF_WHITE_ADIPOCYTE_DIFFERENTIATION	0.148893	-0.0500206	1.65384	0.101174	0.140856	-5.1695
RELA_DN.V1_DN	0.148797	-0.0248483	1.98586	0.0496807	0.0745695	-4.5919
RAPA_EARLY_UP.V1_DN	0.148347	-0.0402895	2.15143	0.0337572	0.0534172	-4.26741
NOTCH_DN.V1_DN	0.148127	-0.0235577	2.0558	0.0423065	0.0648527	-4.45774
KEGG_TIGHT_JUNCTION	0.147609	-0.0305251	1.94069	0.0550025	0.0815294	-4.67625
NEGATIVE_REGULATION_OF_TRANSCRIPTION	0.14695	-0.0500747	1.63496	0.105081	0.145696	-5.19937
AMINO_ACID_AND_DERIVATIVE_METABOLIC_PROCESS	0.146592	-0.0416763	2.25978	0.025919	0.0420227	-4.04223
GLI1_UP.V1_UP	0.14636	-0.0545382	1.63433	0.105213	0.145696	-5.20036
REACTOME_INTEGRATION_OF_ENERGY_METABOLISM	0.145793	-0.0362308	1.75927	0.0814713	0.115946	-4.99681
REACTOME_GABA_B_RECEPTOR_ACTIVATION	0.145596	-0.0311444	1.4821	0.141336	0.187127	-5.42908
PROTEIN_HOMOOLIGOMERIZATION	0.144575	-0.0522131	1.61959	0.108348	0.149221	-5.22343
NEGATIVE_REGULATION_OF_CELL_CYCLE	0.144383	-0.0569937	1.90394	0.0596819	0.0879493	-4.74356
NEGATIVE_REGULATION_OF_NUCLEOBASENUCLEOSIDENUCLEOTIDE_AND_NUCLEIC_ACID_METABOLIC_PROCESS	0.143654	-0.0512116	1.5948	0.11379	0.155601	-5.26179
KRAS.300_UP.V1_UP	0.141276	-0.0134371	1.95724	0.0529991	0.0789338	-4.64555
BIOCARTA_ALK_PATHWAY	0.140589	-0.0350657	1.38638	0.168594	0.219044	-5.56194
REACTOME_ENDOSOMAL_SORTING_COMPLEX_REQUIRED_FOR_TRANSPORT_ESCRT	0.139291	-0.0586948	1.34896	0.180279	0.23324	-5.61156
PID_WNT_CANONICAL_PATHWAY	0.139054	-0.0455387	1.18198	0.23991	0.300595	-5.81695
PID_PS1PATHWAY	0.138298	-0.0411509	1.38141	0.170113	0.220644	-5.56861
CYCLIN_D1_KE_.V1_DN	0.138191	-0.0260109	1.97288	0.0511628	0.0765698	-4.61632
ATM_DN.V1_UP	0.138115	-0.0165869	1.86992	0.0643068	0.0938647	-4.80479
DOUBLE_STRAND_BREAK_REPAIR	0.138074	-0.0598499	1.12967	0.261215	0.324303	-5.87587
LIPID_BIOSYNTHETIC_PROCESS	0.138028	-0.0568399	1.7576	0.0817578	0.116246	-4.99963
NEGATIVE_REGULATION_OF_TRANSCRIPTION_FROM_RNA_POLYMERASE_II_PROMOTER	0.138025	-0.0532818	1.57751	0.117715	0.160114	-5.28822
KEGG_GLYCINE_SERINE_AND_THREONINE_METABOLISM	0.138003	-0.043361	1.61389	0.109581	0.150515	-5.2323
REACTOME_NETRIN1_SIGNALING	0.137641	-0.0515633	1.51144	0.133708	0.178238	-5.38666
PID_RETINOIC_ACID_PATHWAY	0.136885	-0.0582774	1.23529	0.219505	0.277451	-5.75423
CELLULAR_COMPONENT_DISASSEMBLY	0.136477	-0.041384	1.57613	0.118034	0.160405	-5.29032
SODIUM_ION_TRANSPORT	0.134649	-0.0256393	1.50432	0.13553	0.180335	-5.39704
CELL_CELL_SIGNALING	0.134094	-0.0170757	1.91787	0.0578707	0.0855262	-4.7182
P53_DN.V2_DN	0.133404	-0.0356518	2.00332	0.0477436	0.0720844	-4.5588
REACTOME_SIGNALING_BY_INSULIN_RECEPTOR	0.132566	-0.0525868	1.86225	0.0653901	0.095265	-4.81845
GROWTH	0.132496	-0.0462763	2.12551	0.0359117	0.0563314	-4.31978
SKELETAL_DEVELOPMENT	0.131994	-0.0432554	1.51161	0.133666	0.178238	-5.38642
CSR_LATE_UP.V1_UP	0.130707	-0.0344791	1.10927	0.269871	0.332899	-5.89814
PID_AR_PATHWAY	0.130649	-0.0537123	1.27937	0.203613	0.259928	-5.70035
BIOCARTA_MTOR_PATHWAY	0.130509	-0.0557055	1.10944	0.269799	0.332899	-5.89796
REACTOME_GLUCAGON_SIGNALING_IN_METABOLIC_REGULATION	0.130445	-0.0444772	1.283	0.202345	0.258524	-5.69583
KEGG_ETHER_LIPID_METABOLISM	0.13016	-0.0294387	1.51294	0.133329	0.178042	-5.38448
KEGG_GLYCOSYLPHOSPHATIDYLINOSITOL_GPI_ANCHOR_BIOSYNTHESIS	0.129178	-0.0553541	1.07476	0.284967	0.348775	-5.93491
PID_RHOA_REG_PATHWAY	0.128764	-0.0481686	1.39733	0.165288	0.215843	-5.54718
REPRODUCTION	0.127265	-0.0177249	2.34638	0.020852	0.0345733	-3.85508
NUCLEAR_IMPORT	0.127025	-0.0555078	1.52038	0.131449	0.17599	-5.37357
ORGANELLE_LOCALIZATION	0.126984	-0.0502728	1.08717	0.279475	0.343094	-5.92183
REACTOME_INHIBITION_OF_VOLTAGE_GATED_CA2_CHANNELS_VIA_GBETA_GAMMA_SUBUNITS	0.126889	-0.0231387	1.25266	0.213137	0.270067	-5.73321
CAMP_UP.V1_UP	0.126344	-0.0590728	1.57121	0.119171	0.161521	-5.29778
KEGG_DILATED_CARDIOMYOPATHY	0.125722	-0.0380792	1.29875	0.196901	0.253678	-5.67608
REACTOME_FACTORS_INVOLVED_IN_MEGAKARYOCYTE_DEVELOPMENT_AND_PLATELET_PRODUCTION	0.125518	-0.0375608	1.47945	0.142043	0.187882	-5.43288
REGULATION_OF_DNA_METABOLIC_PROCESS	0.12514	-0.0566948	1.10825	0.270308	0.33317	-5.89924
CYCLIN_D1_UP.V1_UP	0.123834	-0.034263	1.59914	0.112823	0.154416	-5.25512
REACTOME_REGULATION_OF_HYPOXIA_INDUCIBLE_FACTOR_HIF_BY_OXYGEN	0.123239	-0.0652489	1.27677	0.204527	0.260662	-5.70358
KEGG_ALZHEIMERS_DISEASE	0.123099	-0.0527687	1.18233	0.239772	0.300595	-5.81655
PID_ERA_GENOMIC_PATHWAY	0.122807	-0.052377	1.68743	0.094518	0.132549	-5.11559
REACTOME_CELL_JUNCTION_ORGANIZATION	0.12267	-0.0306866	1.52756	0.129658	0.173896	-5.36302
REACTOME_M_G1_TRANSITION	0.122604	-0.0493087	0.888975	0.376068	0.439891	-6.11332
PRC2_SUZ12_UP.V1_DN	0.122223	-0.0306807	2.02785	0.0451321	0.0687492	-4.51186
REACTOME_PURINE_METABOLISM	0.121097	-0.0453727	1.44278	0.152088	0.199623	-5.48469
NITROGEN_COMPOUND_BIOSYNTHETIC_PROCESS	0.120786	-0.049936	1.39399	0.166293	0.216603	-5.5517
REACTOME_GLUCOSE_METABOLISM	0.120251	-0.0567693	1.23434	0.219857	0.277667	-5.75537
RAPA_EARLY_UP.V1_UP	0.119852	-0.0298892	1.82107	0.0714702	0.103339	-4.89091
PROTEIN_PROCESSING	0.119626	-0.0618896	1.29493	0.198211	0.254938	-5.68089
REACTOME_POST_NMDA_RECEPTOR_ACTIVATION_EVENTS	0.119577	-0.0403805	1.4669	0.14542	0.192019	-5.45075
EGFR_UP.V1_DN	0.119123	-0.0501447	1.74049	0.0847298	0.119806	-5.02831
KEGG_MELANOMA	0.118797	-0.0266164	1.51914	0.13176	0.176254	-5.37539
REACTOME_DEVELOPMENTAL_BIOLOGY	0.118594	-0.053473	1.53552	0.127691	0.171708	-5.35124
REACTOME_MUSCLE_CONTRACTION	0.118508	-0.0310248	0.862595	0.390345	0.455551	-6.13596
MICROTUBULE_BASED_PROCESS	0.117562	-0.0591148	1.29549	0.19802	0.254906	-5.68019
NUCLEAR_EXPORT	0.116835	-0.0577738	1.00643	0.316546	0.382192	-6.00438
REACTOME_ACTIVATION_OF_NMDA_RECEPTOR_UPON_GLUTAMATE_BINDING_AND_POSTSYNAPTIC_EVENTS	0.116498	-0.0270421	1.49711	0.137393	0.182518	-5.40748
REACTOME_SIGNALING_BY_TGF_BETA_RECEPTOR_COMPLEX	0.116396	-0.0502021	1.06665	0.2886	0.352887	-5.9434
MTOR_UP.V1_DN	0.115662	-0.0467943	1.6343	0.10522	0.145696	-5.20041
BMI1_DN.V1_DN	0.11233	-0.0331746	1.39242	0.166763	0.216849	-5.55381
BCAT.100_UP.V1_DN	0.111085	-0.0107902	1.75528	0.0821558	0.116657	-5.00353
PID_MYC_PATHWAY	0.110886	-0.066845	1.1199	0.265336	0.328623	-5.88658
REACTOME_METABOLISM_OF_STEROID_HORMONES_AND_VITAMINS_A_AND_D	0.11019	-0.0196267	1.41666	0.159572	0.208733	-5.52084
CTIP_DN.V1_DN	0.10976	-0.0235599	1.65727	0.100477	0.140013	-5.16404
BIOCARTA_IGF1MTOR_PATHWAY	0.109344	-0.0700815	1.0503	0.296017	0.361266	-5.9603
KEGG_PROGESTERONE_MEDIATED_OOCYTE_MATURATION	0.107768	-0.0473632	1.09381	0.276566	0.340066	-5.91476
REACTOME_YAP1_AND_WWTR1_TAZ_STIMULATED_GENE_EXPRESSION	0.107517	-0.0575117	0.927724	0.355698	0.419899	-6.07885
NEGATIVE_REGULATION_OF_TRANSCRIPTION_DNA_DEPENDENT	0.107505	-0.051378	1.22854	0.222017	0.280164	-5.76232
PID_P73PATHWAY	0.107013	-0.0476476	1.16744	0.245701	0.307527	-5.83358
SECONDARY_METABOLIC_PROCESS	0.106752	-0.052816	1.18802	0.23753	0.298515	-5.80997
CYTOSKELETON_DEPENDENT_INTRACELLULAR_TRANSPORT	0.105943	-0.0461227	1.24599	0.215566	0.272695	-5.74132
REACTOME_SIGNALING_BY_ERBB4	0.105365	-0.0495815	1.28506	0.201626	0.258249	-5.69326
CYCLIN_D1_KE_.V1_UP	0.105277	-0.0455904	1.42738	0.156465	0.204844	-5.50608
PID_CDC42_REG_PATHWAY	0.103639	-0.0554988	1.00395	0.317733	0.383024	-6.00682
KRAS.PROSTATE_UP.V1_UP	0.103508	-0.018616	1.39276	0.166662	0.216849	-5.55336
REGULATION_OF_MITOTIC_CELL_CYCLE	0.102928	-0.0630932	0.958285	0.340141	0.405583	-6.05064
ORGANELLE_ORGANIZATION_AND_BIOGENESIS	0.102889	-0.0516749	1.29428	0.198437	0.255014	-5.68171
RESPONSE_TO_NUTRIENT_LEVELS	0.102348	-0.0162397	1.37217	0.172963	0.224151	-5.58094
AKT_UP_MTOR_DN.V1_DN	0.101908	-0.0468147	1.55239	0.123606	0.166944	-5.32612
REACTOME_ACTIVATION_OF_GENES_BY_ATF4	0.101692	-0.0442937	0.988751	0.32508	0.389437	-6.02163
REACTOME_CELL_DEATH_SIGNALLING_VIA_NRAGE_NRIF_AND_NADE	0.101316	-0.0530988	1.25495	0.21231	0.269241	-5.73043
NUCLEAR_ORGANIZATION_AND_BIOGENESIS	0.100325	-0.0398491	1.36575	0.174963	0.226552	-5.58946
PRC1_BMI_UP.V1_DN	0.100204	-0.022512	1.89888	0.060351	0.0888501	-4.75273
KEGG_PYRUVATE_METABOLISM	0.0996373	-0.0622964	1.11818	0.266066	0.329262	-5.88846
ESC_V6.5_UP_LATE.V1_DN	0.0996165	-0.0445885	1.50392	0.135632	0.180335	-5.39761
REACTOME_DOWNSTREAM_SIGNALING_OF_ACTIVATED_FGFR	0.0993694	-0.045898	1.13538	0.258827	0.321599	-5.86957
NRL_DN.V1_UP	0.0991601	-0.045355	1.71768	0.0888313	0.125145	-5.06614
PID_RHODOPSIN_PATHWAY	0.0976307	-0.0355238	1.14488	0.254887	0.317215	-5.859
REACTOME_PYRUVATE_METABOLISM_AND_CITRIC_ACID_TCA_CYCLE	0.0972535	-0.0596838	0.872004	0.385214	0.449905	-6.12796
REACTOME_GAB1_SIGNALOSOME	0.0971286	-0.0605552	0.916854	0.36134	0.425905	-6.08866
DNA_DAMAGE_RESPONSESIGNAL_TRANSDUCTION	0.0950516	-0.0516139	0.907171	0.366413	0.430564	-6.09731
REACTOME_ANTIVIRAL_MECHANISM_BY_IFN_STIMULATED_GENES	0.0950051	-0.0571088	0.944429	0.347139	0.413287	-6.06354
KRAS.300_UP.V1_DN	0.093955	-0.0164166	1.16587	0.246332	0.307815	-5.83536
REACTOME_AMYLOIDS	0.0931466	-0.0297429	0.793176	0.429481	0.493726	-6.19232
REACTOME_GLYCEROPHOSPHOLIPID_BIOSYNTHESIS	0.0919396	-0.0439872	1.20052	0.232663	0.292877	-5.79544
TRANSCRIPTION_FROM_RNA_POLYMERASE_II_PROMOTER	0.0917714	-0.0490415	1.16677	0.245972	0.307615	-5.83435
NEGATIVE_REGULATION_OF_RNA_METABOLIC_PROCESS	0.0916524	-0.0514	1.03994	0.300781	0.365744	-5.97088
KEGG_SELENOAMINO_ACID_METABOLISM	0.0904094	-0.050754	0.937501	0.350673	0.415359	-6.06992
STEROID_BIOSYNTHETIC_PROCESS	0.0903498	-0.0280628	0.908661	0.36563	0.429971	-6.09599
REACTOME_ABC_FAMILY_PROTEINS_MEDIATED_TRANSPORT	0.0902814	-0.0184768	1.04669	0.297667	0.362818	-5.96399
CTIP_DN.V1_UP	0.0898169	-0.0146037	1.29168	0.199331	0.255736	-5.68498
REACTOME_PHOSPHOLIPASE_C_MEDIATED_CASCADE	0.088965	-0.0392859	1.04087	0.300347	0.365506	-5.96992
KEGG_THYROID_CANCER	0.0888165	-0.050621	0.941064	0.348852	0.414684	-6.06664
KEGG_CITRATE_CYCLE_TCA_CYCLE	0.0883212	-0.0552483	0.702905	0.483685	0.545033	-6.25863
REACTOME_INHIBITION_OF_INSULIN_SECRETION_BY_ADRENALINE_NORADRENALINE	0.0882641	-0.0356749	0.830543	0.408134	0.47159	-6.16256
REACTOME_FORMATION_OF_INCISION_COMPLEX_IN_GG_NER	0.087961	-0.0468524	0.747058	0.456714	0.519977	-6.22719
PTEN_DN.V1_DN	0.0878629	-0.0239853	1.2701	0.206882	0.263226	-5.71183
KEGG_GLUTATHIONE_METABOLISM	0.0877795	-0.0358058	0.906096	0.366979	0.430722	-6.09827
REGULATION_OF_CELLULAR_COMPONENT_ORGANIZATION_AND_BIOGENESIS	0.0873611	-0.0587553	1.15221	0.251876	0.314231	-5.8508
MITOCHONDRION_ORGANIZATION_AND_BIOGENESIS	0.0843068	-0.0650517	0.896659	0.371972	0.435763	-6.1066
ESC_V6.5_UP_LATE.V1_UP	0.0841397	-0.0370812	1.10627	0.271163	0.333689	-5.90139
KEGG_ABC_TRANSPORTERS	0.084051	-0.029569	0.966101	0.336234	0.401236	-6.04328
KRAS.600_UP.V1_UP	0.0832295	-0.0211672	1.26774	0.207722	0.264077	-5.71474
REGULATION_OF_TRANSCRIPTION_FROM_RNA_POLYMERASE_II_PROMOTER	0.082222	-0.0500479	0.967958	0.335311	0.400445	-6.04152
EXCRETION	0.0818445	-0.0387494	1.0135	0.313173	0.378715	-5.9974
PID_PLK1_PATHWAY	0.0813842	-0.0578709	0.515729	0.607138	0.657163	-6.37081
IL21_UP.V1_DN	0.0812463	-0.0190533	1.30921	0.193347	0.249517	-5.66283
KEGG_MTOR_SIGNALING_PATHWAY	0.079205	-0.0498907	0.853795	0.39518	0.460146	-6.14336
REACTOME_ACTIVATION_OF_KAINATE_RECEPTORS_UPON_GLUTAMATE_BINDING	0.0790087	-0.0389876	0.769844	0.443137	0.50715	-6.21022
PID_FGF_PATHWAY	0.0781862	-0.0374965	0.884344	0.37855	0.442458	-6.11734
PID_HEDGEHOG_GLIPATHWAY	0.0781193	-0.0407921	0.745152	0.45786	0.520896	-6.22858
REACTOME_HEPARAN_SULFATE_HEPARIN_HS_GAG_METABOLISM	0.0777634	-0.0196886	0.827853	0.409649	0.472341	-6.16475
ION_TRANSPORT	0.0773339	-0.0223039	1.09187	0.277412	0.340833	-5.91682
PID_HDAC_CLASSII_PATHWAY	0.0769679	-0.0573497	0.766521	0.445103	0.508641	-6.21272
REACTOME_ION_CHANNEL_TRANSPORT	0.0762184	-0.0275294	1.04999	0.296158	0.361266	-5.96062
CSR_EARLY_UP.V1_DN	0.0733732	-0.0539883	0.846552	0.399189	0.46411	-6.1494
MACROMOLECULAR_COMPLEX_ASSEMBLY	0.0730759	-0.0536019	1.02752	0.30656	0.371888	-5.98342
REACTOME_GLUCAGON_TYPE_LIGAND_RECEPTORS	0.0730382	-0.0329828	0.760941	0.448414	0.511665	-6.21691
G1_S_TRANSITION_OF_MITOTIC_CELL_CYCLE	0.0730372	-0.0630776	0.66577	0.507032	0.564307	-6.2836
REACTOME_G1_S_TRANSITION	0.0728335	-0.0473272	0.543341	0.588058	0.639664	-6.35642
PID_AR_NONGENOMIC_PATHWAY	0.0727574	-0.0559123	0.688674	0.492562	0.552116	-6.26836
KRAS.PROSTATE_UP.V1_DN	0.0718427	-0.00572707	1.11072	0.269248	0.332665	-5.89657
REACTOME_RNA_POL_II_PRE_TRANSCRIPTION_EVENTS	0.0718282	-0.0634291	0.714946	0.476244	0.538622	-6.25024
KEGG_NEUROACTIVE_LIGAND_RECEPTOR_INTERACTION	0.0712362	-0.0109195	0.981832	0.328461	0.392569	-6.02829
NOTCH_DN.V1_UP	0.0706312	-0.0414646	1.14491	0.254876	0.317215	-5.85898
KRAS.DF.V1_DN	0.0704895	-0.0348456	1.08213	0.281696	0.345544	-5.92716
CRX_NRL_DN.V1_DN	0.0699654	-0.0370741	1.18696	0.237948	0.298796	-5.8112
HOXA9_DN.V1_DN	0.0687012	-0.0598181	0.773336	0.441078	0.505546	-6.20757
NUCLEAR_TRANSPORT	0.0680375	-0.0550613	0.747542	0.456423	0.519977	-6.22683
POSITIVE_REGULATION_OF_NUCLEOBASENUCLEOSIDENUCLEOTIDE_AND_NUCLEIC_ACID_METABOLIC_PROCESS	0.067534	-0.048831	0.779898	0.437222	0.50225	-6.20257
CELL_PROJECTION_BIOGENESIS	0.0674393	-0.0577506	0.719569	0.473404	0.535829	-6.24698
PID_BMPPATHWAY	0.0662564	-0.0530659	0.636434	0.525891	0.580255	-6.30238
REACTOME_PACKAGING_OF_TELOMERE_ENDS	0.0658603	-0.0529056	0.507188	0.613097	0.662679	-6.37512
ST_WNT_BETA_CATENIN_PATHWAY	0.0658469	-0.0358982	0.691652	0.490697	0.550512	-6.26634
KEGG_WNT_SIGNALING_PATHWAY	0.065128	-0.0483477	0.793368	0.42937	0.493726	-6.19217
CELLULAR_COMPONENT_ASSEMBLY	0.0645198	-0.0511086	0.938138	0.350347	0.415359	-6.06934
MEMBRANE_LIPID_BIOSYNTHETIC_PROCESS	0.0636702	-0.0581468	0.723065	0.471263	0.534562	-6.24451
RHYTHMIC_PROCESS	0.0635955	0.00137877	0.835904	0.405125	0.469591	-6.15818
RESPONSE_TO_LIGHT_STIMULUS	0.0624464	-0.0421304	0.839097	0.403339	0.467874	-6.15556
BIOSYNTHETIC_PROCESS	0.0622746	-0.0524702	1.00232	0.318514	0.383665	-6.00842
DCA_UP.V1_DN	0.062114	-0.0431547	0.998122	0.320537	0.385497	-6.01252
ANATOMICAL_STRUCTURE_MORPHOGENESIS	0.0617608	-0.0349986	0.937308	0.350771	0.415359	-6.0701
KRAS.600_UP.V1_DN	0.0603592	-0.0168947	0.830081	0.408394	0.47159	-6.16294
NUCLEOCYTOPLASMIC_TRANSPORT	0.0597243	-0.0550916	0.65352	0.514863	0.570544	-6.29155
REACTOME_NEUROTRANSMITTER_RECEPTOR_BINDING_AND_DOWNSTREAM_TRANSMISSION_IN_THE_POSTSYNAPTIC_CELL	0.059372	-0.0205038	0.817948	0.415257	0.478448	-6.17274
ESC_V6.5_UP_EARLY.V1_UP	0.0589687	-0.0344677	1.07467	0.285011	0.348775	-5.93502
REACTOME_RNA_POL_II_TRANSCRIPTION_PRE_INITIATION_AND_PROMOTER_OPENING	0.0579141	-0.0650001	0.567627	0.571511	0.623901	-6.34314
KEGG_AXON_GUIDANCE	0.0571049	-0.0512375	0.652844	0.515297	0.570614	-6.29198
CALCIUM_INDEPENDENT_CELL_CELL_ADHESION	0.0567104	-0.00970386	0.634734	0.526996	0.581057	-6.30345
REACTOME_SIGNALING_BY_FGFR_IN_DISEASE	0.0562345	-0.0459101	0.655961	0.513298	0.570042	-6.28998
KRAS.AMP.LUNG_UP.V1_DN	0.0562343	-0.029547	0.85939	0.392102	0.456907	-6.13866
REACTOME_MITOTIC_M_M_G1_PHASES	0.0559084	-0.0449685	0.391814	0.695997	0.736233	-6.42622
PTEN_DN.V1_UP	0.0553544	-0.0261784	0.832639	0.406956	0.471002	-6.16085
AMINE_CATABOLIC_PROCESS	0.0553173	-0.0289102	0.678099	0.499215	0.557626	-6.27546
CATION_TRANSPORT	0.055284	-0.028286	0.765	0.446004	0.509292	-6.21387
PID_RB_1PATHWAY	0.0550856	-0.0408952	0.574704	0.566733	0.620452	-6.33916
REACTOME_SIGNALING_BY_FGFR	0.0550614	-0.0476145	0.644354	0.520765	0.575838	-6.2974
E2F1_UP.V1_UP	0.0541934	-0.0527529	0.523846	0.6015	0.652439	-6.36666
MUSCLE_DEVELOPMENT	0.0526701	-0.0457181	0.647779	0.518555	0.573808	-6.29522
PID_CONE_PATHWAY	0.0520484	-0.038343	0.585948	0.55918	0.613462	-6.33274
KRAS.AMP.LUNG_UP.V1_UP	0.0516841	-0.00911341	0.778129	0.438259	0.503065	-6.20392
POSITIVE_REGULATION_OF_TRANSCRIPTION	0.0510886	-0.049574	0.586748	0.558644	0.613312	-6.33228
REACTOME_G_ALPHA_S_SIGNALLING_EVENTS	0.050651	-0.0201577	0.608149	0.544414	0.598544	-6.3197
KEGG_MELANOGENESIS	0.0503118	-0.0459701	0.666686	0.506449	0.564067	-6.283
KRAS.KIDNEY_UP.V1_DN	0.0500469	-0.00667616	0.639437	0.523945	0.578522	-6.3005
REACTOME_INSULIN_RECEPTOR_SIGNALLING_CASCADE	0.0480494	-0.0486786	0.663418	0.50853	0.565156	-6.28514
REACTOME_CITRIC_ACID_CYCLE_TCA_CYCLE	0.046655	-0.0590628	0.319795	0.749765	0.786077	-6.45148
BRCA1_DN.V1_UP	0.0461717	-0.0123563	0.720818	0.472639	0.535727	-6.2461
REACTOME_MEIOTIC_SYNAPSIS	0.0456144	-0.0596349	0.459301	0.646976	0.691518	-6.39791
REGULATION_OF_TRANSCRIPTIONDNA_DEPENDENT	0.0444055	-0.0478519	0.549588	0.58378	0.636362	-6.35306
REACTOME_GLYCOLYSIS	0.044221	-0.061753	0.345866	0.730142	0.768649	-6.44293
REACTOME_PROTEIN_FOLDING	0.0441983	-0.0603688	0.454547	0.650382	0.694675	-6.40005
CAHOY_OLIGODENDROCUTIC	0.0441303	-0.0471855	0.709029	0.479893	0.541951	-6.25438
EIF4E_UP	0.0435139	-0.030375	0.488448	0.626261	0.67265	-6.3843
REACTOME_SYNTHESIS_OF_DNA	0.0429781	-0.0475428	0.315373	0.75311	0.788069	-6.45287
REACTOME_TRANSPORT_OF_VITAMINS_NUCLEOSIDES_AND_RELATED_MOLECULES	0.0427945	-0.0302165	0.498174	0.619413	0.667628	-6.37958
REACTOME_SIGNALING_BY_FGFR1_MUTANTS	0.0425728	-0.0343472	0.492602	0.623332	0.670442	-6.3823
PID_FOXM1PATHWAY	0.0421598	-0.0438702	0.279649	0.780302	0.81255	-6.46335
GAMETE_GENERATION	0.0413898	-0.0299356	0.728456	0.467971	0.53122	-6.24066
SRC_UP.V1_DN	0.0410493	-0.0375797	0.654304	0.51436	0.570398	-6.29104
PID_E2F_PATHWAY	0.0406555	-0.0434403	0.31525	0.753204	0.788069	-6.45291
REGULATION_OF_RNA_METABOLIC_PROCESS	0.0391863	-0.0477999	0.482032	0.630796	0.677049	-6.38737
BIOCARTA_CELLCYCLE_PATHWAY	0.039149	-0.047062	0.293289	0.769886	0.802791	-6.4595
POSITIVE_REGULATION_OF_RNA_METABOLIC_PROCESS	0.0378814	-0.0461836	0.428217	0.669379	0.711504	-6.4115
SEXUAL_REPRODUCTION	0.0365896	-0.026953	0.664514	0.507832	0.564789	-6.28442
RESPONSE_TO_UV	0.0348888	-0.043501	0.384928	0.701076	0.741097	-6.42885
REACTOME_ACTIVATED_NOTCH1_TRANSMITS_SIGNAL_TO_THE_NUCLEUS	0.034714	-0.0465774	0.383631	0.702035	0.7416	-6.42934
REACTOME_MITOTIC_G1_G1_S_PHASES	0.0343797	-0.0479615	0.267655	0.789495	0.821011	-6.46659
REACTOME_CELL_CYCLE_CHECKPOINTS	0.0334609	-0.0462366	0.258484	0.796544	0.827781	-6.46897
DCA_UP.V1_UP	0.0332371	-0.0294521	0.6427	0.521833	0.576605	-6.29844
POSITIVE_REGULATION_OF_TRANSCRIPTIONDNA_DEPENDENT	0.0324102	-0.046738	0.370826	0.711521	0.750589	-6.43411
BCAT_GDS748_DN	0.0311882	-0.043327	0.412989	0.680465	0.720727	-6.41782
PRC1_BMI_UP.V1_UP	0.030158	-0.0216102	0.52172	0.602974	0.653576	-6.36775
REACTOME_SYNTHESIS_OF_PA	0.0298804	-0.0289154	0.341253	0.733602	0.771763	-6.44449
DNA_CATABOLIC_PROCESS	0.0275398	-0.0436371	0.307543	0.759045	0.793641	-6.45528
REACTOME_GABA_RECEPTOR_ACTIVATION	0.0263002	-0.0226864	0.301318	0.763773	0.7975	-6.45714
E2F3_UP.V1_DN	0.0249626	-0.0263432	0.412436	0.680869	0.720727	-6.41804
REACTOME_PRE_NOTCH_TRANSCRIPTION_AND_TRANSLATION	0.023279	-0.0472632	0.191447	0.848549	0.871222	-6.48386
KEGG_CYSTEINE_AND_METHIONINE_METABOLISM	0.0230885	-0.0505946	0.278717	0.781015	0.812742	-6.46361
PID_HDAC_CLASSI_PATHWAY	0.0219289	-0.049669	0.210208	0.833916	0.859644	-6.48014
REACTOME_FORMATION_OF_RNA_POL_II_ELONGATION_COMPLEX_	0.0210006	-0.0609	0.20126	0.840888	0.865642	-6.48195
REACTOME_PI3K_AKT_ACTIVATION	0.0205091	-0.0557258	0.197174	0.844076	0.867209	-6.48276
KRAS.KIDNEY_UP.V1_UP	0.0185482	-0.0248544	0.229481	0.818946	0.847052	-6.47596
REACTOME_TRANSMISSION_ACROSS_CHEMICAL_SYNAPSES	0.0170141	-0.0223525	0.238229	0.812172	0.841746	-6.47394
KEGG_PYRIMIDINE_METABOLISM	0.0157332	-0.0617044	0.163558	0.870396	0.891866	-6.48874
BIOCARTA_AMI_PATHWAY	0.0148919	-0.0250448	0.131328	0.89577	0.913602	-6.49343
MACROMOLECULE_BIOSYNTHETIC_PROCESS	0.0132807	-0.0502904	0.205847	0.837313	0.862567	-6.48103
REACTOME_DNA_REPLICATION	0.0121411	-0.0420914	0.0842713	0.933003	0.944681	-6.49844
REACTOME_S_PHASE	0.0116015	-0.047304	0.0875534	0.9304	0.942666	-6.49816
MUSCLE_CELL_DIFFERENTIATION	0.00963537	-0.037198	0.12167	0.903395	0.91894	-6.49464
REACTOME_SIGNALING_BY_NOTCH	0.00875293	-0.049753	0.102056	0.918909	0.933485	-6.4968
POSITIVE_REGULATION_OF_CELLULAR_COMPONENT_ORGANIZATION_AND_BIOGENESIS	0.00837668	-0.0412272	0.0939604	0.925321	0.939378	-6.49759
KEGG_GLYCEROPHOSPHOLIPID_METABOLISM	0.00695105	-0.0401859	0.0899553	0.928496	0.941357	-6.49795
STK33_SKM_DN	0.00693579	-0.0402033	0.114782	0.908839	0.923866	-6.49544
CELL_DIVISION	0.00638211	-0.0551264	0.0463567	0.963115	0.971968	-6.50089
REACTOME_GLUTATHIONE_CONJUGATION	0.00580119	-0.0415966	0.0524831	0.958244	0.967688	-6.50059
PID_P53REGULATIONPATHWAY	0.00481234	-0.0528649	0.0453497	0.963916	0.972138	-6.50093
REACTOME_A_TETRASACCHARIDE_LINKER_SEQUENCE_IS_REQUIRED_FOR_GAG_SYNTHESIS	0.0029246	-0.0201384	0.0275732	0.978055	0.983816	-6.50157
PID_HNF3BPATHWAY	0.00217556	-0.0260424	0.0325436	0.974101	0.981123	-6.50142
KRAS.50_UP.V1_DN	0.000536988	0.00505819	0.00615101	0.995104	0.995752	-6.50193
STK33_NOMO_DN	0.000130485	-0.0404516	0.00216051	0.99828	0.99828	-6.50194
KEGG_P53_SIGNALING_PATHWAY	-0.000655882	-0.0428691	-0.00773215	0.993846	0.99514	-6.50192
REACTOME_RNA_POL_I_PROMOTER_OPENING	-0.00126143	-0.0471526	-0.00905726	0.992791	0.994732	-6.50191
JAK2_DN.V1_UP	-0.00131717	-0.0115449	-0.0222442	0.982296	0.986145	-6.5017
REACTOME_ELONGATION_ARREST_AND_RECOVERY	-0.00157402	-0.0622265	-0.0134456	0.989298	0.991879	-6.50186
REACTOME_NEURONAL_SYSTEM	-0.0017389	-0.0229378	-0.0256727	0.979568	0.984476	-6.50162
KRAS.LUNG_UP.V1_DN	-0.00182702	-0.0143665	-0.0251383	0.979993	0.984476	-6.50163
ATF2_UP.V1_UP	-0.00213486	-0.0254421	-0.029532	0.976497	0.982892	-6.50152
KEGG_NUCLEOTIDE_EXCISION_REPAIR	-0.00225789	-0.0601084	-0.0198526	0.984199	0.987411	-6.50175
REACTOME_MEIOSIS	-0.00424871	-0.0542714	-0.0415071	0.966971	0.97458	-6.5011
REACTOME_GLUCONEOGENESIS	-0.00721278	-0.041047	-0.0611015	0.951396	0.961404	-6.5001
REACTOME_PI3K_EVENTS_IN_ERBB2_SIGNALING	-0.00725674	-0.0552299	-0.0766884	0.939019	0.950146	-6.49904
KEGG_GLYCOSPHINGOLIPID_BIOSYNTHESIS_LACTO_AND_NEOLACTO_SERIES	-0.00804545	-0.0305709	-0.0900925	0.928387	0.941357	-6.49794
WNT_UP.V1_UP	-0.0084449	-0.030936	-0.131498	0.895635	0.913602	-6.49341
TRANSCRIPTION_INITIATION	-0.00871352	-0.0544574	-0.0756875	0.939813	0.950324	-6.49912
SENSORY_PERCEPTION	-0.0089384	-0.0255077	-0.179737	0.857709	0.880039	-6.486
JNK_DN.V1_DN	-0.00993453	-0.0313772	-0.144516	0.885373	0.905401	-6.49164
MONOVALENT_INORGANIC_CATION_TRANSPORT	-0.010205	-0.0252942	-0.128242	0.898205	0.914872	-6.49383
CELLULAR_BIOSYNTHETIC_PROCESS	-0.0111595	-0.0544391	-0.164083	0.869984	0.891866	-6.48866
JAK2_DN.V1_DN	-0.0141721	-0.0404559	-0.151773	0.87966	0.900758	-6.49058
REACTOME_TRNA_AMINOACYLATION	-0.0157762	-0.0581187	-0.137525	0.890881	0.909824	-6.49261
REACTOME_FORMATION_OF_THE_HIV1_EARLY_ELONGATION_COMPLEX	-0.0163481	-0.0625026	-0.150281	0.880834	0.901359	-6.4908
MITOTIC_CELL_CYCLE_CHECKPOINT	-0.0169075	-0.0502402	-0.126613	0.899491	0.915575	-6.49403
METAL_ION_TRANSPORT	-0.0169596	-0.0256877	-0.230985	0.81778	0.846416	-6.47561
REACTOME_DEPOSITION_OF_NEW_CENPA_CONTAINING_NUCLEOSOMES_AT_THE_CENTROMERE	-0.0184606	-0.0557229	-0.143355	0.886287	0.905733	-6.4918
OXYGEN_AND_REACTIVE_OXYGEN_SPECIES_METABOLIC_PROCESS	-0.0188211	-0.0161972	-0.200573	0.841424	0.865642	-6.48209
KEGG_MATURITY_ONSET_DIABETES_OF_THE_YOUNG	-0.0191667	-0.00100216	-0.231409	0.817452	0.846416	-6.47552
ANION_TRANSPORT	-0.019668	0.0039042	-0.218884	0.827169	0.853265	-6.4783
PID_AURORA_B_PATHWAY	-0.0205391	-0.0370437	-0.129599	0.897134	0.914387	-6.49366
REACTOME_PI3K_EVENTS_IN_ERBB4_SIGNALING	-0.0215868	-0.050611	-0.218879	0.827173	0.853265	-6.4783
ALK_DN.V1_DN	-0.021679	-0.0165004	-0.294635	0.76886	0.802266	-6.45911
REACTOME_TRANSCRIPTIONAL_ACTIVITY_OF_SMAD2_SMAD3_SMAD4_HETEROTRIMER	-0.0228895	-0.044668	-0.197902	0.843508	0.867205	-6.48262
NEUROLOGICAL_SYSTEM_PROCESS	-0.0238685	-0.0196353	-0.478926	0.632996	0.678936	-6.38884
DEVELOPMENT_OF_PRIMARY_SEXUAL_CHARACTERISTICS	-0.0257206	-0.0366916	-0.353138	0.7247	0.763443	-6.44042
GCNP_SHH_UP_EARLY.V1_UP	-0.02693	-0.0402501	-0.251961	0.801568	0.832439	-6.47062
RB_P107_DN.V1_UP	-0.027677	-0.0467041	-0.224531	0.822784	0.849879	-6.47706
BIOCARTA_G1_PATHWAY	-0.0280725	-0.0461116	-0.241467	0.809668	0.840284	-6.47317
NITROGEN_COMPOUND_CATABOLIC_PROCESS	-0.0281094	-0.0310587	-0.335301	0.738073	0.775406	-6.44648
NEUROGENESIS	-0.0283843	-0.0425212	-0.419112	0.675999	0.717053	-6.41531
REACTOME_PI3K_CASCADE	-0.0292278	-0.0426831	-0.418175	0.676681	0.717282	-6.41569
PID_HES_HEYPATHWAY	-0.0299757	-0.0470248	-0.325311	0.745599	0.782778	-6.44973
RNA_EXPORT_FROM_NUCLEUS	-0.0303075	-0.0510551	-0.239486	0.8112	0.841305	-6.47364
PID_HDAC_CLASSIII_PATHWAY	-0.0307932	-0.0600187	-0.303512	0.762106	0.7963	-6.45649
KRAS.BREAST_UP.V1_DN	-0.0340862	-0.0189415	-0.463381	0.644059	0.688879	-6.39606
GENERATION_OF_NEURONS	-0.034806	-0.0405634	-0.488873	0.625961	0.67265	-6.3841
KEGG_HUNTINGTONS_DISEASE	-0.0348091	-0.0532275	-0.359607	0.71987	0.758876	-6.43815
REGULATION_OF_CELL_CYCLE	-0.035049	-0.0494784	-0.376378	0.707403	0.746757	-6.43206
REACTOME_MITOTIC_PROMETAPHASE	-0.0355694	-0.0406785	-0.225643	0.821922	0.849559	-6.47682
YAP1_DN	-0.0356864	-0.0362728	-0.502657	0.616268	0.664705	-6.37737
REACTOME_RNA_POL_I_TRANSCRIPTION	-0.0357032	-0.0587405	-0.321464	0.748504	0.78529	-6.45096
KRAS.600.LUNG.BREAST_UP.V1_DN	-0.0375014	-0.0170399	-0.573544	0.567515	0.620833	-6.33982
MEIOTIC_CELL_CYCLE	-0.0385193	-0.0451914	-0.335487	0.737934	0.775406	-6.44641
REACTOME_MEIOTIC_RECOMBINATION	-0.0392348	-0.0479871	-0.317603	0.751423	0.787278	-6.45217
PRC2_SUZ12_UP.V1_UP	-0.0398429	-0.0188682	-0.705202	0.482261	0.543826	-6.25704
SYNAPTIC_TRANSMISSION	-0.039985	-0.0146941	-0.611175	0.542417	0.596775	-6.31788
STK33_DN	-0.0412565	-0.0431824	-0.683533	0.49579	0.554203	-6.27182
PID_BETACATENIN_NUC_PATHWAY	-0.0422288	-0.0402499	-0.504979	0.614642	0.663882	-6.37622
REACTOME_FORMATION_OF_TRANSCRIPTION_COUPLED_NER_TC_NER_REPAIR_COMPLEX	-0.0436229	-0.0592705	-0.430879	0.667448	0.709943	-6.41038
REACTOME_DOUBLE_STRAND_BREAK_REPAIR	-0.0438204	-0.0368895	-0.289678	0.772639	0.805116	-6.46054
REACTOME_INWARDLY_RECTIFYING_K_CHANNELS	-0.0441865	-0.0257252	-0.464971	0.642924	0.688144	-6.39533
REGULATION_OF_CYCLIN_DEPENDENT_PROTEIN_KINASE_ACTIVITY	-0.0444387	-0.0575946	-0.432214	0.666481	0.709405	-6.40981
KEGG_BASAL_TRANSCRIPTION_FACTORS	-0.0456333	-0.0606947	-0.436209	0.663589	0.706817	-6.4081
REACTOME_NITRIC_OXIDE_STIMULATES_GUANYLATE_CYCLASE	-0.0469308	-0.0437369	-0.453209	0.651343	0.695218	-6.40065
REACTOME_FRS2_MEDIATED_CASCADE	-0.0472008	-0.0283618	-0.574659	0.566763	0.620452	-6.33919
REACTOME_LIGAND_GATED_ION_CHANNEL_TRANSPORT	-0.0492664	0.0206853	-0.526722	0.599508	0.650737	-6.36517
KEGG_NOTCH_SIGNALING_PATHWAY	-0.0514592	-0.045386	-0.513875	0.608429	0.658097	-6.37175
REACTOME_SIGNALING_BY_NOTCH1	-0.0523356	-0.0478377	-0.616385	0.538987	0.593426	-6.31474
CELL_CYCLE_GO_0007049	-0.0531439	-0.0466441	-0.497212	0.620089	0.667889	-6.38005
KEGG_AMINOACYL_TRNA_BIOSYNTHESIS	-0.0545546	-0.0601317	-0.496464	0.620615	0.667987	-6.38042
DETECTION_OF_EXTERNAL_STIMULUS	-0.0551783	-0.0306246	-0.619208	0.537133	0.591809	-6.31302
TRANSMISSION_OF_NERVE_IMPULSE	-0.0554597	-0.0171746	-0.889858	0.375596	0.439673	-6.11255
REACTOME_AMINE_COMPOUND_SLC_TRANSPORTERS	-0.0557678	0.0130117	-0.707539	0.480814	0.542592	-6.25542
MITOTIC_CELL_CYCLE	-0.0558283	-0.0449485	-0.446784	0.65596	0.69966	-6.4035
REACTOME_SIGNALING_BY_FGFR_MUTANTS	-0.0566692	-0.0319236	-0.698151	0.486641	0.547159	-6.2619
REACTOME_CELL_CYCLE_MITOTIC	-0.056693	-0.0467189	-0.426347	0.670736	0.712454	-6.41229
NEURITE_DEVELOPMENT	-0.0568691	-0.0381173	-0.696989	0.487364	0.547572	-6.2627
RB_DN.V1_UP	-0.0592234	-0.0474044	-0.654893	0.513982	0.570391	-6.29066
REACTOME_MRNA_CAPPING	-0.0598529	-0.0601162	-0.543853	0.587707	0.639664	-6.35614
DNA_PACKAGING	-0.0603715	-0.0475442	-0.54082	0.589788	0.641092	-6.35776
INTERPHASE	-0.0619123	-0.0491767	-0.568522	0.570906	0.623901	-6.34264
M_PHASE	-0.0622508	-0.0409477	-0.469984	0.639351	0.684796	-6.39302
M_PHASE_OF_MITOTIC_CELL_CYCLE	-0.0636818	-0.0389896	-0.44587	0.656618	0.699877	-6.4039
SRC_UP.V1_UP	-0.0649005	-0.030612	-0.939823	0.349486	0.415116	-6.06779
REACTOME_CELL_CYCLE	-0.0651714	-0.0490677	-0.547133	0.585459	0.63774	-6.35438
AXON_GUIDANCE	-0.0654124	-0.0355044	-0.67693	0.499953	0.558045	-6.27624
REGULATION_OF_MITOSIS	-0.0656598	-0.0416349	-0.520608	0.603746	0.653952	-6.36832
KEGG_MISMATCH_REPAIR	-0.0659242	-0.0508091	-0.423966	0.672466	0.713798	-6.41329
CELL_CYCLE_PROCESS	-0.066219	-0.0437158	-0.528513	0.598269	0.649851	-6.36424
MITOSIS	-0.0667556	-0.0399976	-0.470251	0.63916	0.684796	-6.3929
REACTOME_SHC_MEDIATED_CASCADE	-0.0684944	-0.0215383	-0.829553	0.408691	0.47159	-6.16337
CELL_CYCLE_PHASE	-0.0685158	-0.0441066	-0.56759	0.571537	0.623901	-6.34316
PTEN_DN.V2_DN	-0.0685499	-0.0466458	-0.993859	0.322598	0.387067	-6.01667
REACTOME_DEADENYLATION_DEPENDENT_MRNA_DECAY	-0.069854	-0.0534899	-0.582495	0.561494	0.615561	-6.33472
KEGG_GLYCOSAMINOGLYCAN_BIOSYNTHESIS_HEPARAN_SULFATE	-0.0698954	-0.042468	-0.671413	0.503446	0.561536	-6.27989
ACTIN_FILAMENT_ORGANIZATION	-0.0712317	-0.0509305	-0.701192	0.484749	0.545831	-6.25981
REACTOME_HS_GAG_BIOSYNTHESIS	-0.073921	-0.0119996	-0.696017	0.48797	0.547853	-6.26336
REACTOME_ADHERENS_JUNCTIONS_INTERACTIONS	-0.0743558	-0.0306145	-0.73289	0.465274	0.528548	-6.23748
BIOCARTA_G2_PATHWAY	-0.0751475	-0.0416787	-0.566576	0.572223	0.624206	-6.34372
REACTOME_SIGNALING_BY_BMP	-0.0754426	-0.0520673	-0.598526	0.55079	0.605121	-6.32541
KEGG_PURINE_METABOLISM	-0.0763127	-0.0534411	-1.07624	0.284311	0.348474	-5.93337
REACTOME_RNA_POL_II_TRANSCRIPTION	-0.0771395	-0.0543339	-0.666827	0.506359	0.564067	-6.28291
CELLULAR_MORPHOGENESIS_DURING_DIFFERENTIATION	-0.0772269	-0.0348708	-0.987457	0.32571	0.389888	-6.02288
WNT_SIGNALING	-0.0777746	-0.0350086	-1.02048	0.309866	0.375307	-5.99046
REACTOME_NEGATIVE_REGULATION_OF_FGFR_SIGNALING	-0.0787925	-0.0219402	-1.00171	0.318807	0.383717	-6.00901
REACTOME_RESPIRATORY_ELECTRON_TRANSPORT	-0.079228	-0.0618253	-0.503581	0.615621	0.664473	-6.37691
PIGF_UP.V1_DN	-0.0797565	-0.0254324	-1.27283	0.205918	0.262216	-5.70846
REACTOME_POTASSIUM_CHANNELS	-0.0818244	-0.0152686	-1.00584	0.316829	0.382234	-6.00497
TRANSCRIPTION_INITIATION_FROM_RNA_POLYMERASE_II_PROMOTER	-0.0821762	-0.0508832	-0.688221	0.492846	0.552116	-6.26866
PRC2_EZH2_UP.V1_UP	-0.0825602	-0.0399422	-1.04565	0.298145	0.363113	-5.96505
REACTOME_RNA_POL_I_RNA_POL_III_AND_MITOCHONDRIAL_TRANSCRIPTION	-0.0828581	-0.0612465	-0.845486	0.39978	0.464446	-6.15028
BIOCARTA_CARM_ER_PATHWAY	-0.0836177	-0.0525608	-0.834122	0.406124	0.470393	-6.15964
ESC_J1_UP_LATE.V1_DN	-0.083808	-0.0431623	-1.39492	0.166011	0.216419	-5.55043
REACTOME_CLASS_B_2_SECRETIN_FAMILY_RECEPTORS	-0.0842407	-0.0284197	-1.0294	0.305679	0.371112	-5.98153
AXONOGENESIS	-0.0842603	-0.0362743	-1.00789	0.315844	0.381645	-6.00294
PID_AR_TF_PATHWAY	-0.0843991	-0.051703	-0.843319	0.400985	0.465494	-6.15208
REACTOME_NCAM_SIGNALING_FOR_NEURITE_OUT_GROWTH	-0.0848629	-0.0609849	-0.935069	0.351919	0.416397	-6.07215
REACTOME_PI_3K_CASCADE	-0.0851402	-0.0362668	-1.03842	0.301484	0.366309	-5.97242
DETECTION_OF_STIMULUS	-0.0857217	-0.0192777	-1.28346	0.202182	0.258524	-5.69525
REACTOME_OLFACTORY_SIGNALING_PATHWAY	-0.0863087	0.135918	-1.13566	0.258708	0.321599	-5.86925
NEURON_DIFFERENTIATION	-0.0871684	-0.0353287	-1.19379	0.235274	0.295922	-5.80328
REACTOME_VOLTAGE_GATED_POTASSIUM_CHANNELS	-0.0875002	-0.0125159	-1.05225	0.295124	0.360577	-5.9583
PROTEIN_DNA_COMPLEX_ASSEMBLY	-0.0876825	-0.0585974	-0.768677	0.443827	0.507561	-6.2111
MICROTUBULE_CYTOSKELETON_ORGANIZATION_AND_BIOGENESIS	-0.087873	-0.0499606	-0.686964	0.493634	0.552597	-6.26951
EXTRACELLULAR_STRUCTURE_ORGANIZATION_AND_BIOGENESIS	-0.0882061	-0.0323761	-0.903122	0.368548	0.432081	-6.1009
STRIATED_MUSCLE_DEVELOPMENT	-0.0883475	-0.0352446	-1.2061	0.230515	0.290412	-5.78891
REACTOME_PIP3_ACTIVATES_AKT_SIGNALING	-0.0890177	-0.0505636	-0.773465	0.441002	0.505546	-6.20748
REACTOME_CELL_CELL_JUNCTION_ORGANIZATION	-0.0906445	-0.0217771	-1.14786	0.253661	0.316202	-5.85568
KEGG_CELL_CYCLE	-0.0912356	-0.044512	-0.713022	0.477429	0.539565	-6.25159
KEGG_OXIDATIVE_PHOSPHORYLATION	-0.091558	-0.0581465	-0.698541	0.486398	0.547159	-6.26163
PID_LKB1_PATHWAY	-0.0917846	-0.0535583	-0.996091	0.321518	0.386072	-6.0145
REACTOME_CHROMOSOME_MAINTENANCE	-0.0924041	-0.0562081	-0.831986	0.407323	0.471072	-6.16139
REACTOME_TRANSCRIPTION	-0.0934884	-0.0616211	-0.947471	0.345595	0.411767	-6.06072
PID_ATM_PATHWAY	-0.0945141	-0.045394	-0.68535	0.494648	0.553329	-6.2706
REACTOME_GLUCOSE_TRANSPORT	-0.0945937	-0.0458257	-0.90585	0.367109	0.430722	-6.09848
REACTOME_HIV_LIFE_CYCLE	-0.094676	-0.0569019	-0.910171	0.364837	0.429367	-6.09464
INTERPHASE_OF_MITOTIC_CELL_CYCLE	-0.0952352	-0.0518629	-0.850529	0.396985	0.461897	-6.14609
MEIOSIS_I	-0.0959016	-0.0400909	-0.748985	0.455557	0.51943	-6.22577
DNA_REPLICATION	-0.0960978	-0.0481543	-0.797562	0.426942	0.491542	-6.1889
REGULATION_OF_G_PROTEIN_COUPLED_RECEPTOR_PROTEIN_SIGNALING_PATHWAY	-0.0968383	-0.0584491	-1.02084	0.309701	0.375307	-5.99011
GCNP_SHH_UP_LATE.V1_UP	-0.0977414	-0.0470747	-0.915237	0.362184	0.426572	-6.09011
DNA_METABOLIC_PROCESS	-0.0980473	-0.0495744	-0.929382	0.354843	0.419211	-6.07734
CELL_CYCLE_CHECKPOINT_GO_0000075	-0.0997469	-0.0412778	-0.735404	0.463748	0.527205	-6.23567
KEGG_LYSINE_DEGRADATION	-0.100131	-0.0507235	-0.943034	0.347849	0.413811	-6.06483
REACTOME_TCA_CYCLE_AND_RESPIRATORY_ELECTRON_TRANSPORT	-0.100632	-0.0615807	-0.772121	0.441793	0.505988	-6.20849
NEURON_DEVELOPMENT	-0.101755	-0.0398688	-1.31651	0.190898	0.24677	-5.65353
RESPONSE_TO_ENDOGENOUS_STIMULUS	-0.104428	-0.0525349	-1.10655	0.27104	0.333689	-5.90108
REACTOME_LATE_PHASE_OF_HIV_LIFE_CYCLE	-0.104933	-0.0576014	-0.992248	0.323379	0.387702	-6.01824
EMBRYONIC_DEVELOPMENT	-0.106073	-0.0398036	-1.44027	0.152793	0.200378	-5.48819
CENTRAL_NERVOUS_SYSTEM_DEVELOPMENT	-0.107828	-0.0276471	-1.7353	0.0856491	0.120995	-5.03696
CHROMOSOME_SEGREGATION	-0.108098	-0.0458896	-0.719533	0.473426	0.535829	-6.24701
AMINO_ACID_DERIVATIVE_METABOLIC_PROCESS	-0.110112	-0.0380748	-1.48585	0.140343	0.186115	-5.42371
REACTOME_TELOMERE_MAINTENANCE	-0.110348	-0.055674	-0.921924	0.358701	0.423119	-6.0841
PRC2_EDD_UP.V1_UP	-0.112228	-0.0451285	-1.24795	0.214852	0.272016	-5.73894
KEGG_OLFACTORY_TRANSDUCTION	-0.112972	0.125928	-1.60697	0.111092	0.152453	-5.24303
REACTOME_TIGHT_JUNCTION_INTERACTIONS	-0.115335	-0.0218767	-1.38519	0.168957	0.219331	-5.56354
KEGG_HEDGEHOG_SIGNALING_PATHWAY	-0.116162	-0.0274499	-1.44927	0.150269	0.197765	-5.47561
CHROMATIN_ASSEMBLY_OR_DISASSEMBLY	-0.117188	-0.0486428	-0.860698	0.391384	0.456417	-6.13756
KRAS.LUNG.BREAST_UP.V1_DN	-0.117984	-0.0145211	-1.77643	0.0785862	0.112569	-4.96776
REGULATION_OF_TRANSLATIONAL_INITIATION	-0.119455	-0.063023	-1.26633	0.208222	0.264494	-5.71647
FEEDING_BEHAVIOR	-0.121827	0.0161987	-1.55015	0.124144	0.167524	-5.32948
KEGG_PARKINSONS_DISEASE	-0.121877	-0.0533708	-0.929568	0.354747	0.419211	-6.07717
TRANSLATIONAL_INITIATION	-0.121883	-0.0620429	-1.27685	0.204498	0.260662	-5.70348
KEGG_RNA_DEGRADATION	-0.121918	-0.0505107	-1.15912	0.24906	0.310971	-5.84301
RESPONSE_TO_ORGANIC_SUBSTANCE	-0.122132	-0.0501625	-1.60481	0.111568	0.15297	-5.24638
REACTOME_METABOLISM_OF_PROTEINS	-0.123523	-0.0525203	-1.554	0.123222	0.166572	-5.32371
CAHOY_NEURONAL	-0.128668	-0.010544	-1.6491	0.102143	0.141948	-5.17703
REACTOME_GENERIC_TRANSCRIPTION_PATHWAY	-0.129978	-0.0337401	-1.01705	0.311491	0.376977	-5.99388
DNA_RECOMBINATION	-0.130135	-0.045402	-1.12637	0.262601	0.325761	-5.8795
REACTOME_APC_CDC20_MEDIATED_DEGRADATION_OF_NEK2A	-0.132879	-0.0478774	-0.982478	0.328144	0.392496	-6.02767
HEART_DEVELOPMENT	-0.134471	-0.00947515	-1.76597	0.0803347	0.114647	-4.9855
BRCA1_DN.V1_DN	-0.134574	-0.0262027	-2.5913	0.0109345	0.0194292	-3.29192
DNA_INTEGRITY_CHECKPOINT	-0.136571	-0.0486774	-0.997073	0.321043	0.385804	-6.01355
REGULATION_OF_NEUROTRANSMITTER_LEVELS	-0.137584	-0.0198638	-1.63977	0.104074	0.144501	-5.19179
REACTOME_PKB_MEDIATED_EVENTS	-0.140268	-0.0624494	-1.46936	0.144752	0.191302	-5.44726
PID_MYC_ACTIVPATHWAY	-0.141156	-0.0507009	-1.30105	0.196115	0.252877	-5.67317
REACTOME_NEUROTRANSMITTER_RELEASE_CYCLE	-0.141536	-0.0173092	-1.58916	0.11506	0.157198	-5.27045
REACTOME_KINESINS	-0.141769	-0.0302689	-0.937813	0.350513	0.415359	-6.06963
NUCLEOBASENUCLEOSIDENUCLEOTIDE_AND_NUCLEIC_ACID_TRANSPORT	-0.142207	-0.050847	-1.29315	0.198824	0.255298	-5.68313
NERVOUS_SYSTEM_DEVELOPMENT	-0.142454	-0.0315816	-2.24099	0.0271515	0.04379	-4.08199
SENSORY_PERCEPTION_OF_CHEMICAL_STIMULUS	-0.145454	-0.015672	-1.7702	0.0796237	0.113949	-4.97833
REACTOME_PREFOLDIN_MEDIATED_TRANSFER_OF_SUBSTRATE_TO_CCT_TRIC	-0.146914	-0.0398715	-1.12401	0.263595	0.32673	-5.88208
REACTOME_G1_PHASE	-0.147425	-0.0484158	-1.41595	0.159778	0.208825	-5.52181
RESPONSE_TO_DNA_DAMAGE_STIMULUS	-0.148893	-0.0525273	-1.39587	0.165726	0.216231	-5.54915
RB_P130_DN.V1_UP	-0.149288	-0.0328085	-1.80978	0.0732177	0.105667	-4.91052
INTRACELLULAR_RECEPTOR_MEDIATED_SIGNALING_PATHWAY	-0.150666	-0.0412777	-1.25636	0.2118	0.268816	-5.7287
REACTOME_NOTCH1_INTRACELLULAR_DOMAIN_REGULATES_TRANSCRIPTION	-0.15075	-0.051183	-1.63105	0.105905	0.146513	-5.20552
REACTOME_RNA_POL_III_TRANSCRIPTION_INITIATION_FROM_TYPE_3_PROMOTER	-0.157009	-0.0673807	-1.53635	0.12749	0.171587	-5.35003
REACTOME_RNA_POL_I_TRANSCRIPTION_TERMINATION	-0.157868	-0.0516126	-1.28787	0.200648	0.25721	-5.68974
REGULATION_OF_DNA_REPLICATION	-0.158177	-0.0437708	-1.2211	0.224807	0.283452	-5.77118
GENERATION_OF_A_SIGNAL_INVOLVED_IN_CELL_CELL_SIGNALING	-0.16164	0.0017958	-1.71888	0.0886114	0.12495	-5.06416
DNA_DEPENDENT_DNA_REPLICATION	-0.161725	-0.0410025	-1.18183	0.239967	0.300595	-5.81712
REACTOME_NUCLEOTIDE_EXCISION_REPAIR	-0.164113	-0.0603319	-1.44444	0.151621	0.199181	-5.48238
DETECTION_OF_STIMULUS_INVOLVED_IN_SENSORY_PERCEPTION	-0.169188	-0.0158552	-2.08794	0.0392455	0.0608681	-4.39465
REACTOME_MYOGENESIS	-0.171904	-0.0577191	-1.76736	0.0801007	0.114419	-4.98315
REACTOME_NCAM1_INTERACTIONS	-0.172346	-0.0495773	-1.66297	0.0993286	0.138789	-5.15495
REACTOME_SMAD2_SMAD3_SMAD4_HETEROTRIMER_REGULATES_TRANSCRIPTION	-0.173105	-0.0443258	-1.65028	0.101903	0.141742	-5.17517
REACTOME_RESPIRATORY_ELECTRON_TRANSPORT_ATP_SYNTHESIS_BY_CHEMIOSMOTIC_COUPLING_AND_HEAT_PRODUCTION_BY_UNCOUPLING_PROTEINS_	-0.173582	-0.0608476	-1.11751	0.26635	0.329348	-5.88919
REACTOME_TRANSCRIPTION_COUPLED_NER_TC_NER	-0.175728	-0.062493	-1.51653	0.132419	0.176981	-5.37922
SKELETAL_MUSCLE_DEVELOPMENT	-0.176205	-0.0331847	-2.09298	0.0387832	0.060212	-4.38467
CHROMOSOME_ORGANIZATION_AND_BIOGENESIS	-0.177586	-0.0459296	-1.48205	0.141349	0.187127	-5.42915
POTASSIUM_ION_TRANSPORT	-0.179315	-0.0121422	-2.1349	0.0351175	0.0553029	-4.30087
TRANSLATION	-0.180238	-0.0468906	-2.10902	0.0373438	0.0583308	-4.3528
MRNA_METABOLIC_PROCESS	-0.184083	-0.0482887	-1.44922	0.150286	0.197765	-5.47569
REACTOME_INTERACTION_BETWEEN_L1_AND_ANKYRINS	-0.186046	-0.0323374	-1.75503	0.0821985	0.116657	-5.00395
ONE_CARBON_COMPOUND_METABOLIC_PROCESS	-0.189187	-0.0552921	-1.71343	0.0896118	0.126129	-5.07313
REACTOME_GLOBAL_GENOMIC_NER_GG_NER	-0.19242	-0.0559258	-1.55737	0.122421	0.165635	-5.31866
REACTOME_LOSS_OF_NLP_FROM_MITOTIC_CENTROSOMES	-0.19275	-0.0448202	-1.59942	0.11276	0.154416	-5.25469
REACTOME_REGULATION_OF_BETA_CELL_DEVELOPMENT	-0.198154	-0.0083806	-2.78392	0.00638106	0.0119606	-2.81475
RPS14_DN.V1_DN	-0.19839	-0.0399906	-2.10266	0.0379089	0.0590335	-4.36546
DIGESTION	-0.20015	0.0040118	-2.30785	0.0229871	0.037747	-3.93913
REACTOME_E2F_MEDIATED_REGULATION_OF_DNA_REPLICATION	-0.203033	-0.0311661	-1.2842	0.201926	0.258418	-5.69434
REACTOME_RNA_POL_I_TRANSCRIPTION_INITIATION	-0.203134	-0.0501515	-1.62193	0.107845	0.148795	-5.21978
REACTOME_FGFR_LIGAND_BINDING_AND_ACTIVATION	-0.203153	0.00449945	-2.31599	0.0225205	0.03706	-3.92148
REACTOME_FORMATION_OF_TUBULIN_FOLDING_INTERMEDIATES_BY_CCT_TRIC	-0.205891	-0.032292	-1.46151	0.146889	0.193669	-5.45838
STEROID_HORMONE_RECEPTOR_SIGNALING_PATHWAY	-0.213624	-0.0374743	-1.73059	0.0864911	0.122072	-5.04479
RIBONUCLEOPROTEIN_COMPLEX_BIOGENESIS_AND_ASSEMBLY	-0.218597	-0.0580628	-2.10724	0.0375009	0.0585167	-4.35634
E2F3_UP.V1_UP	-0.219446	-0.0385328	-3.02606	0.00312265	0.00641646	-2.17358
PID_WNT_SIGNALING_PATHWAY	-0.222198	-0.0149184	-2.41452	0.0175023	0.0295615	-3.7034
REACTOME_RECRUITMENT_OF_MITOTIC_CENTROSOME_PROTEINS_AND_COMPLEXES	-0.222743	-0.0453958	-1.87127	0.0641186	0.0936789	-4.80239
REACTOME_TRANSPORT_OF_MATURE_TRANSCRIPT_TO_CYTOPLASM	-0.22299	-0.0387769	-1.53013	0.129019	0.173342	-5.35922
KEGG_CARDIAC_MUSCLE_CONTRACTION	-0.227238	-0.0399364	-2.00927	0.0470988	0.0713914	-4.54747
BRAIN_DEVELOPMENT	-0.227464	-0.0348619	-3.18271	0.00192446	0.00418966	-1.73509
PID_ATR_PATHWAY	-0.227607	-0.0349121	-1.43614	0.153965	0.201742	-5.49395
RNA_PROCESSING	-0.227629	-0.0441241	-1.88084	0.0627911	0.0920897	-4.78526
BIOCARTA_ATRBRCA_PATHWAY	-0.229689	-0.0522851	-1.62415	0.107371	0.148275	-5.21632
REACTOME_TRANSPORT_OF_RIBONUCLEOPROTEINS_INTO_THE_HOST_NUCLEUS	-0.229969	-0.0462453	-1.57989	0.117169	0.159511	-5.2846
KEGG_HOMOLOGOUS_RECOMBINATION	-0.231299	-0.0555586	-1.66497	0.098928	0.138473	-5.15175
PATTERN_SPECIFICATION_PROCESS	-0.2318	-0.0325048	-2.59757	0.010749	0.0191614	-3.27686
DNA_REPAIR	-0.23445	-0.0512582	-2.00578	0.047476	0.0718243	-4.55412
REACTOME_MITOTIC_G2_G2_M_PHASES	-0.237436	-0.0470378	-1.91026	0.0588535	0.0868118	-4.73206
PROTEIN_RNA_COMPLEX_ASSEMBLY	-0.239821	-0.0588538	-2.49627	0.0141211	0.0243866	-3.51631
REACTOME_G0_AND_EARLY_G1	-0.241935	-0.034903	-1.4614	0.146921	0.193669	-5.45854
SYNAPSE_ORGANIZATION_AND_BIOGENESIS	-0.24564	-0.0204018	-2.17477	0.0319131	0.0507244	-4.21974
REACTOME_MRNA_3_END_PROCESSING	-0.245769	-0.0345898	-1.58494	0.116015	0.158081	-5.2769
REACTOME_REGULATORY_RNA_PATHWAYS	-0.248598	-0.0563994	-2.04304	0.0435773	0.0665127	-4.48254
PID_FANCONI_PATHWAY	-0.248709	-0.0421199	-1.58765	0.115402	0.157385	-5.27276
KEGG_SPLICEOSOME	-0.248933	-0.0474186	-1.94261	0.0547668	0.08133	-4.6727
REACTOME_CHOLESTEROL_BIOSYNTHESIS	-0.25799	-0.0644357	-1.67355	0.0972245	0.136221	-5.13799
MYC_UP.V1_UP	-0.258308	-0.0476864	-3.2426	0.00159229	0.00357799	-1.56265
HISTONE_MODIFICATION	-0.258431	-0.0510729	-1.95895	0.0527958	0.0787072	-4.64237
REACTOME_MRNA_PROCESSING	-0.258628	-0.0401966	-1.99714	0.0484213	0.0729643	-4.57054
KEGG_DNA_REPLICATION	-0.261378	-0.0447735	-1.57551	0.118176	0.160456	-5.29126
REACTOME_CLEAVAGE_OF_GROWING_TRANSCRIPT_IN_THE_TERMINATION_REGION_	-0.262533	-0.0371218	-1.79115	0.076177	0.109237	-4.94261
REACTOME_DNA_REPAIR	-0.263369	-0.0528968	-2.19816	0.030154	0.0481775	-4.17151
MRNA_PROCESSING_GO_0006397	-0.263622	-0.0453311	-2.01861	0.0461013	0.0700867	-4.52961
REACTOME_REGULATION_OF_GENE_EXPRESSION_IN_BETA_CELLS	-0.265541	-0.00444453	-3.04946	0.00290797	0.00602271	-2.10925
KEGG_RNA_POLYMERASE	-0.271097	-0.0642378	-2.40956	0.0177288	0.0298457	-3.71456
REGULATION_OF_HEART_CONTRACTION	-0.271981	-0.0315991	-2.2641	0.0256431	0.0416193	-4.03305
REACTOME_RNA_POL_III_TRANSCRIPTION	-0.274865	-0.0632755	-2.70645	0.00794995	0.0145465	-3.01022
REACTOME_REGULATION_OF_GLUCOKINASE_BY_GLUCOKINASE_REGULATORY_PROTEIN	-0.278259	-0.042133	-2.05978	0.0419164	0.0645546	-4.44997
PID_HEDGEHOG_2PATHWAY	-0.279385	-0.0497265	-2.79198	0.00623513	0.0117156	-2.79413
REACTOME_MRNA_SPLICING	-0.282334	-0.0413198	-2.05057	0.0428233	0.065492	-4.46792
RNA_SPLICING	-0.28449	-0.0434115	-2.16756	0.0324733	0.0515081	-4.23452
REACTOME_PROCESSING_OF_CAPPED_INTRON_CONTAINING_PRE_MRNA	-0.284973	-0.0391126	-2.10456	0.0377391	0.0588286	-4.36168
ESTABLISHMENT_AND_OR_MAINTENANCE_OF_CHROMATIN_ARCHITECTURE	-0.295416	-0.0443762	-2.54652	0.0123449	0.0215615	-3.39857
REACTOME_G2_M_CHECKPOINTS	-0.295598	-0.0261826	-1.61823	0.108641	0.149491	-5.22555
COVALENT_CHROMATIN_MODIFICATION	-0.295788	-0.0513597	-2.25826	0.0260169	0.042137	-4.04546
REACTOME_ACTIVATION_OF_THE_PRE_REPLICATIVE_COMPLEX	-0.296634	-0.0233357	-1.62721	0.106718	0.147506	-5.21153
REACTOME_MRNA_SPLICING_MINOR_PATHWAY	-0.297996	-0.0521774	-2.24333	0.0269956	0.0435842	-4.07707
NUCLEOTIDE_EXCISION_REPAIR	-0.301452	-0.0443484	-2.77104	0.00662062	0.0123344	-2.84759
REACTOME_METABOLISM_OF_MRNA	-0.306248	-0.0547999	-2.88286	0.004789	0.00932001	-2.55824
PID_BARD1PATHWAY	-0.319101	-0.0424392	-2.0571	0.0421788	0.0648019	-4.45521
KEGG_BASE_EXCISION_REPAIR	-0.325336	-0.0541059	-2.56008	0.0119015	0.0209058	-3.36645
REACTOME_METABOLISM_OF_NON_CODING_RNA	-0.325694	-0.0472239	-2.44558	0.0161409	0.0274431	-3.63297
REACTOME_STRIATED_MUSCLE_CONTRACTION	-0.32758	-0.0395894	-1.79579	0.0754316	0.108557	-4.93465
REACTOME_RNA_POL_III_TRANSCRIPTION_INITIATION_FROM_TYPE_2_PROMOTER	-0.332758	-0.0690422	-3.05139	0.00289086	0.00600439	-2.10392
REACTOME_METABOLISM_OF_RNA	-0.333018	-0.0534437	-3.27984	0.00141358	0.00322354	-1.45409
REACTOME_INTERACTIONS_OF_VPR_WITH_HOST_CELLULAR_PROTEINS	-0.335245	-0.0518678	-2.69954	0.00810567	0.0147787	-3.02742
REACTOME_NEP_NS2_INTERACTS_WITH_THE_CELLULAR_EXPORT_MACHINERY	-0.337251	-0.0446535	-2.28838	0.0241377	0.0393421	-3.98113
REACTOME_TRANSPORT_OF_MATURE_MRNA_DERIVED_FROM_AN_INTRONLESS_TRANSCRIPT	-0.337253	-0.0479544	-2.47122	0.0150888	0.0258834	-3.57421
REACTOME_DNA_STRAND_ELONGATION	-0.338363	-0.0270156	-1.81425	0.0725212	0.10476	-4.90277
CHROMATIN_MODIFICATION	-0.340955	-0.0403996	-2.87109	0.00495721	0.00959601	-2.58917
REACTOME_ACTIVATION_OF_ATR_IN_RESPONSE_TO_REPLICATION_STRESS	-0.345136	-0.0238255	-1.87813	0.0631647	0.0925493	-4.79012
KEGG_BASAL_CELL_CARCINOMA	-0.348153	-0.0307496	-4.61533	1.12466e-05	5.01046e-05	3.04372
REGULATION_OF_GENE_EXPRESSION_EPIGENETIC	-0.354904	-0.0406927	-3.21898	0.00171633	0.00380116	-1.63097
REACTOME_MITOCHONDRIAL_TRNA_AMINOACYLATION	-0.355657	-0.0574195	-2.91106	0.00440719	0.00870675	-2.48373
RNA_SPLICINGVIA_TRANSESTERIFICATION_REACTIONS	-0.357233	-0.0453046	-2.63118	0.0098024	0.0175393	-3.19558
REACTOME_MITOCHONDRIAL_PROTEIN_IMPORT	-0.372982	-0.0557477	-3.30194	0.00131659	0.00303388	-1.3892
SPLICEOSOME_ASSEMBLY	-0.375066	-0.045603	-2.68334	0.00848162	0.0153911	-3.0676
CHROMATIN_REMODELING	-0.377179	-0.0377736	-2.92258	0.00425947	0.00844626	-2.45312
KEGG_TASTE_TRANSDUCTION	-0.390739	-0.00157983	-5.0743	1.70872e-06	1.12717e-05	4.8255
REACTOME_PROCESSING_OF_CAPPED_INTRONLESS_PRE_MRNA	-0.398321	-0.0463324	-2.85184	0.00524387	0.0100874	-2.63949
REACTOME_EXTENSION_OF_TELOMERES	-0.421615	-0.0481972	-2.54357	0.0124436	0.0217092	-3.40555
REACTOME_FANCONI_ANEMIA_PATHWAY	-0.433024	-0.038948	-2.87361	0.00492075	0.00953744	-2.58256
REACTOME_TRANSLATION	-0.511152	-0.0375741	-3.60682	0.000478031	0.00122456	-0.458905
REACTOME_SRP_DEPENDENT_COTRANSLATIONAL_PROTEIN_TARGETING_TO_MEMBRANE	-0.533795	-0.0258109	-3.40201	0.000950431	0.00227896	-1.09102
REACTOME_INFLUENZA_LIFE_CYCLE	-0.555143	-0.0305704	-4.18359	6.00812e-05	0.000206588	1.46953
REACTOME_ACTIVATION_OF_THE_MRNA_UPON_BINDING_OF_THE_CAP_BINDING_COMPLEX_AND_EIFS_AND_SUBSEQUENT_BINDING_TO_43S	-0.571115	-0.039405	-3.75508	0.000285905	0.000797526	0.0164193
REACTOME_FORMATION_OF_THE_TERNARY_COMPLEX_AND_SUBSEQUENTLY_THE_43S_COMPLEX	-0.584352	-0.032252	-3.55423	0.000571751	0.00144063	-0.623971
REACTOME_NONSENSE_MEDIATED_DECAY_ENHANCED_BY_THE_EXON_JUNCTION_COMPLEX	-0.600437	-0.0166999	-3.87285	0.000188241	0.000543848	0.404287
REACTOME_INFLUENZA_VIRAL_RNA_TRANSCRIPTION_AND_REPLICATION	-0.603674	-0.0160851	-3.72889	0.000313387	0.000860134	-0.0685937
REACTOME_3_UTR_MEDIATED_TRANSLATIONAL_REGULATION	-0.62406	-0.0178318	-3.75796	0.000283029	0.000792379	0.0257886
REACTOME_PEPTIDE_CHAIN_ELONGATION	-0.673437	-0.00248121	-3.70895	0.000335982	0.000909162	-0.133041
KEGG_RIBOSOME	-0.697416	-0.00420943	-3.68942	0.000359594	0.000962884	-0.19588

## Sheet: Suppl. Table 4
Supplemental Table 4: Differentially expressed pathways in PRMS as compared to ERMS
pathways	logFC	AveExpr	t	P.Value	adj.P.Val	B
REACTOME_ANTIGEN_PRESENTATION_FOLDING_ASSEMBLY_AND_PEPTIDE_LOADING_OF_CLASS_I_MHC	0.732543	-0.076082	7.52014	2.01902e-11	1.63328e-09	15.6791
PID_AVB3_OPN_PATHWAY	0.695499	-0.063728	8.22132	6.03143e-13	1.85406e-10	19.0832
BIOCARTA_NFKB_PATHWAY	0.664737	-0.0630241	7.22004	8.85396e-11	5.67022e-09	14.247
REACTOME_NEF_MEDIATES_DOWN_MODULATION_OF_CELL_SURFACE_RECEPTORS_BY_RECRUITING_THEM_TO_CLATHRIN_ADAPTERS	0.635993	-0.0508249	7.13108	1.36766e-10	6.78097e-09	13.826
REACTOME_THE_ROLE_OF_NEF_IN_HIV1_REPLICATION_AND_DISEASE_PATHOGENESIS	0.626578	-0.0547904	6.98007	2.85018e-10	9.73494e-09	13.1152
COENZYME_METABOLIC_PROCESS	0.618523	-0.0614271	9.08718	7.32992e-15	3.75536e-12	23.3621
BIOCARTA_PROTEASOME_PATHWAY	0.61688	-0.0604734	6.21056	1.10107e-08	1.35388e-07	9.58426
ENDOSOME_TRANSPORT	0.61588	-0.0642561	6.87403	4.75845e-10	1.4625e-08	12.6193
PID_S1P_S1P2_PATHWAY	0.614766	-0.0622428	6.4854	3.04084e-09	5.43461e-08	10.8263
COFACTOR_METABOLIC_PROCESS	0.612676	-0.0580767	9.36745	1.74002e-15	1.3372e-12	24.7574
REACTOME_INTERFERON_GAMMA_SIGNALING	0.605644	-0.0477331	5.87869	5.0462e-08	4.1699e-07	8.11726
PID_IL1PATHWAY	0.591019	-0.0615422	7.64548	1.08374e-11	1.24774e-09	16.2821
REACTOME_RECYCLING_PATHWAY_OF_L1	0.583908	-0.0710755	7.39795	3.6933e-11	2.70314e-09	15.0939
BIOCARTA_CERAMIDE_PATHWAY	0.583498	-0.0652055	7.55392	1.70774e-11	1.50097e-09	15.8413
CELLULAR_DEFENSE_RESPONSE	0.57951	-0.0345176	6.23991	9.60703e-09	1.22033e-07	9.71581
BIOCARTA_STRESS_PATHWAY	0.577995	-0.058183	6.9235	3.74777e-10	1.20007e-08	12.8503
PID_NFKAPPABCANONICALPATHWAY	0.577816	-0.0619842	7.01194	2.44205e-10	9.15472e-09	13.2648
KEGG_ALLOGRAFT_REJECTION	0.575745	-0.0341789	4.77439	5.92065e-06	2.19278e-05	3.55181
COFACTOR_BIOSYNTHETIC_PROCESS	0.573588	-0.0661505	7.7202	7.4697e-12	9.91664e-10	16.6428
KEGG_GRAFT_VERSUS_HOST_DISEASE	0.570043	-0.0353131	4.80941	5.13226e-06	1.94772e-05	3.68793
PID_S1P_S1P1_PATHWAY	0.567968	-0.0559124	6.47161	3.24533e-09	5.66827e-08	10.7634
REACTOME_TRANS_GOLGI_NETWORK_VESICLE_BUDDING	0.567926	-0.0569326	7.8832	3.30713e-12	5.72511e-10	17.4328
PID_HIVNEFPATHWAY	0.566202	-0.0633093	7.8607	3.7018e-12	5.72511e-10	17.3235
REACTOME_BIOSYNTHESIS_OF_THE_N_GLYCAN_PRECURSOR_DOLICHOL_LIPID_LINKED_OLIGOSACCHARIDE_LLO_AND_TRANSFER_TO_A_NASCENT_PROTEIN	0.565894	-0.0681886	7.0126	2.43419e-10	9.15472e-09	13.2679
BIOCARTA_NKCELLS_PATHWAY	0.563483	-0.0563475	5.78884	7.57162e-08	5.93754e-07	7.72678
PID_IL12_STAT4PATHWAY	0.562975	-0.0588765	5.7127	1.06544e-07	7.79804e-07	7.39827
HETEROCYCLE_METABOLIC_PROCESS	0.562067	-0.0475965	8.89971	1.91369e-14	7.35335e-12	22.431
PID_TRAIL_PATHWAY	0.559275	-0.0649589	6.99564	2.64293e-10	9.44695e-09	13.1883
STK33_NOMO_UP	0.555041	-0.0628959	7.85946	3.72486e-12	5.72511e-10	17.3175
CELLULAR_PROTEIN_CATABOLIC_PROCESS	0.551766	-0.0619752	7.54809	1.75781e-11	1.50097e-09	15.8133
ST_TUMOR_NECROSIS_FACTOR_PATHWAY	0.549889	-0.06583	6.63659	1.48468e-09	3.5107e-08	11.519
REACTOME_REGULATION_OF_ORNITHINE_DECARBOXYLASE_ODC	0.54657	-0.0593016	6.18641	1.23154e-08	1.44494e-07	9.47625
PID_LYMPHANGIOGENESIS_PATHWAY	0.546471	-0.0574732	5.70972	1.07974e-07	7.82809e-07	7.38546
PID_S1P_S1P3_PATHWAY	0.544526	-0.0554868	6.13189	1.58468e-08	1.75227e-07	9.23313
REACTOME_ER_PHAGOSOME_PATHWAY	0.543176	-0.0593586	6.14339	1.50274e-08	1.6737e-07	9.28432
KEGG_LYSOSOME	0.541191	-0.0533677	6.8886	4.43572e-10	1.39137e-08	12.6872
REACTOME_ANTIGEN_ACTIVATES_B_CELL_RECEPTOR_LEADING_TO_GENERATION_OF_SECOND_MESSENGERS	0.538362	-0.0545977	6.01125	2.75905e-08	2.66709e-07	8.6987
REACTOME_ANTIGEN_PROCESSING_CROSS_PRESENTATION	0.536397	-0.0540608	6.40406	4.46034e-09	7.29074e-08	10.4563
REACTOME_LYSOSOME_VESICLE_BIOGENESIS	0.533731	-0.0469714	6.34755	5.81415e-09	8.87013e-08	10.2004
PID_IFNGPATHWAY	0.533651	-0.0638414	6.70048	1.09463e-09	2.77837e-08	11.8136
BIOCARTA_ECM_PATHWAY	0.532104	-0.0547302	6.5561	2.17635e-09	4.52034e-08	11.1494
REACTOME_GOLGI_ASSOCIATED_VESICLE_BIOGENESIS	0.530346	-0.0580381	7.60743	1.3094e-11	1.28798e-09	16.0987
BIOCARTA_RHO_PATHWAY	0.530149	-0.0555051	6.65204	1.37931e-09	3.31251e-08	11.5902
REACTOME_CROSS_PRESENTATION_OF_SOLUBLE_EXOGENOUS_ANTIGENS_ENDOSOMES	0.529335	-0.0549353	6.0476	2.33568e-08	2.3933e-07	8.85921
PID_S1P_META_PATHWAY	0.523211	-0.0542141	5.69817	1.13695e-07	8.12787e-07	7.33582
KEGG_AMINO_SUGAR_AND_NUCLEOTIDE_SUGAR_METABOLISM	0.523191	-0.0700666	7.71301	7.74233e-12	9.91664e-10	16.6081
PID_CD40_PATHWAY	0.522366	-0.050291	6.8463	5.43866e-10	1.57721e-08	12.49
PID_TCPTP_PATHWAY	0.520032	-0.058078	7.06469	1.88992e-10	7.77295e-09	13.5129
PID_INTEGRIN_A9B1_PATHWAY	0.517199	-0.0343963	6.37301	5.16027e-09	8.0932e-08	10.3156
PID_INTEGRIN_CS_PATHWAY	0.515962	-0.0528023	6.47683	3.1664e-09	5.59397e-08	10.7872
BIOCARTA_MET_PATHWAY	0.515092	-0.0511694	6.70642	1.064e-09	2.77181e-08	11.8411
BIOCARTA_NTHI_PATHWAY	0.513961	-0.054495	6.03067	2.52427e-08	2.51935e-07	8.78439
REACTOME_COSTIMULATION_BY_THE_CD28_FAMILY	0.513705	-0.0607953	5.76898	8.2787e-08	6.29919e-07	7.64089
PID_IL2_PI3KPATHWAY	0.512474	-0.048191	7.0974	1.61172e-10	7.07774e-09	13.667
PID_SYNDECAN_2_PATHWAY	0.512218	-0.0573108	7.10051	1.58746e-10	7.07774e-09	13.6817
REACTOME_NEGATIVE_REGULATORS_OF_RIG_I_MDA5_SIGNALING	0.511036	-0.0726001	6.53711	2.38128e-09	4.70464e-08	11.0625
BIOCARTA_ACTINY_PATHWAY	0.50969	-0.0586051	5.9465	3.70813e-08	3.29445e-07	8.41392
PID_IL27PATHWAY	0.509556	-0.0517504	4.90969	3.39742e-06	1.35985e-05	4.0812
STK33_UP	0.506458	-0.0613919	7.32534	5.2809e-11	3.68943e-09	14.7475
BIOCARTA_MCALPAIN_PATHWAY	0.506418	-0.0442656	7.11468	1.48158e-10	6.90058e-09	13.7485
MEMBRANE_FUSION	0.50614	-0.0519105	7.03989	2.13211e-10	8.40268e-09	13.3961
KEGG_LEISHMANIA_INFECTION	0.505279	-0.0500479	5.27975	7.1248e-07	3.73748e-06	5.5745
EGFR_UP.V1_UP	0.505091	-0.0614754	7.23646	8.16948e-11	5.45935e-09	14.3249
REACTOME_DOWNSTREAM_TCR_SIGNALING	0.504518	-0.0664275	5.60003	1.75931e-07	1.15066e-06	6.91627
KEGG_PROTEASOME	0.502781	-0.0460678	5.58256	1.90076e-07	1.22237e-06	6.84198
PID_TCR_PATHWAY	0.502559	-0.0623705	5.46214	3.22889e-07	1.87985e-06	6.33328
KEGG_TYPE_I_DIABETES_MELLITUS	0.50211	-0.0294191	4.4511	2.1523e-05	6.55066e-05	2.32564
BIOCARTA_KERATINOCYTE_PATHWAY	0.501957	-0.0636549	6.8562	5.18546e-10	1.5327e-08	12.5362
PID_ANGIOPOIETINRECEPTOR_PATHWAY	0.501701	-0.0579566	6.25632	8.9009e-09	1.16929e-07	9.78946
REACTOME_REGULATION_OF_APOPTOSIS	0.500842	-0.0544249	6.29976	7.26964e-09	9.9909e-08	9.98481
BIOCARTA_DEATH_PATHWAY	0.49953	-0.0610308	6.54381	2.30688e-09	4.66536e-08	11.0931
REACTOME_IMMUNOREGULATORY_INTERACTIONS_BETWEEN_A_LYMPHOID_AND_A_NON_LYMPHOID_CELL	0.498926	-0.0378238	4.37311	2.91488e-05	8.61571e-05	2.03844
PID_IL6_7PATHWAY	0.498579	-0.0614244	6.03982	2.4206e-08	2.44767e-07	8.8248
REACTOME_NUCLEOTIDE_BINDING_DOMAIN_LEUCINE_RICH_REPEAT_CONTAINING_RECEPTOR_NLR_SIGNALING_PATHWAYS	0.498374	-0.062586	6.86996	4.85278e-10	1.4625e-08	12.6003
BIOCARTA_TOLL_PATHWAY	0.498036	-0.053564	6.22925	1.00953e-08	1.27184e-07	9.66799
PID_UPA_UPAR_PATHWAY	0.498035	-0.0384313	6.77036	7.83392e-10	2.18922e-08	12.1371
PID_CXCR4_PATHWAY	0.494007	-0.0551433	6.20295	1.14061e-08	1.38041e-07	9.55023
REGULATION_OF_CELL_ADHESION	0.49367	-0.0468895	7.43737	3.04038e-11	2.33653e-09	15.2824
REACTOME_INSULIN_SYNTHESIS_AND_PROCESSING	0.493257	-0.0449224	6.7361	9.23166e-10	2.48931e-08	11.9783
ADAPTIVE_IMMUNE_RESPONSE	0.49319	-0.0587941	5.02271	2.12225e-06	9.26674e-06	4.53039
PID_PDGFRBPATHWAY	0.49158	-0.0573546	6.28022	7.96309e-09	1.06428e-07	9.89689
REACTOME_ACTIVATION_OF_NF_KAPPAB_IN_B_CELLS	0.490567	-0.0598069	6.34367	5.92049e-09	8.92136e-08	10.1829
KEGG_ANTIGEN_PROCESSING_AND_PRESENTATION	0.490002	-0.0268513	5.84009	6.00937e-08	4.83581e-07	7.94913
REACTOME_IL_3_5_AND_GM_CSF_SIGNALING	0.489903	-0.0517952	5.9925	3.00613e-08	2.81733e-07	8.61607
ST_ERK1_ERK2_MAPK_PATHWAY	0.488505	-0.0536121	6.52125	2.56685e-09	4.91648e-08	10.99
PID_BCR_5PATHWAY	0.488271	-0.0511311	5.97148	3.30909e-08	2.97431e-07	8.52358
REACTOME_SIGNALING_BY_ILS	0.487924	-0.0546714	6.29944	7.28029e-09	9.9909e-08	9.9834
REACTOME_PEROXISOMAL_LIPID_METABOLISM	0.487134	-0.0559278	7.14468	1.27986e-10	6.78097e-09	13.8902
REACTOME_CD28_CO_STIMULATION	0.486947	-0.0640515	6.02864	2.54786e-08	2.52649e-07	8.77543
PID_EPOPATHWAY	0.485306	-0.0590385	5.942	3.78492e-08	3.32424e-07	8.39418
PID_VEGFR1_PATHWAY	0.48525	-0.0641082	6.04794	2.33205e-08	2.3933e-07	8.86071
ST_P38_MAPK_PATHWAY	0.485012	-0.0587407	6.94949	3.30514e-10	1.08085e-08	12.9719
REACTOME_ASPARAGINE_N_LINKED_GLYCOSYLATION	0.483945	-0.0617916	6.60443	1.73013e-09	4.01296e-08	11.3711
PID_ARF6_TRAFFICKINGPATHWAY	0.483132	-0.0475704	7.15666	1.20715e-10	6.62641e-09	13.9468
REACTOME_TCR_SIGNALING	0.48171	-0.0695796	5.36593	4.91027e-07	2.70215e-06	5.93123
GOLGI_VESICLE_TRANSPORT	0.481691	-0.0647483	6.69555	1.12075e-09	2.77837e-08	11.7908
PID_P38_MKK3_6PATHWAY	0.479752	-0.0594736	6.99069	2.70723e-10	9.45683e-09	13.165
REACTOME_IL1_SIGNALING	0.479278	-0.0636748	6.40188	4.50631e-09	7.29074e-08	10.4464
BMI1_DN_MEL18_DN.V1_UP	0.479073	-0.0475831	7.93291	2.57755e-12	5.65957e-10	17.6745
PID_CD8TCRPATHWAY	0.478338	-0.0612674	5.20912	9.64441e-07	4.81281e-06	5.28456
PID_RAC1_PATHWAY	0.477925	-0.0594872	6.40607	4.41837e-09	7.29074e-08	10.4655
RB_P130_DN.V1_DN	0.477344	-0.0528537	8.12094	1.00109e-12	2.56446e-10	18.5917
PID_IL12_2PATHWAY	0.477294	-0.0504742	4.67118	8.99096e-06	3.13358e-05	3.15427
PID_TNFPATHWAY	0.477096	-0.0512864	6.80024	6.78737e-10	1.93189e-08	12.2758
HOXA9_DN.V1_UP	0.476439	-0.0578201	6.69613	1.11765e-09	2.77837e-08	11.7935
REACTOME_SIGNALING_BY_WNT	0.476176	-0.0596588	6.00868	2.79172e-08	2.67819e-07	8.68736
BIOCARTA_IL1R_PATHWAY	0.475268	-0.0535977	6.17246	1.31367e-08	1.51813e-07	9.41399
PID_VEGFR1_2_PATHWAY	0.474661	-0.0636383	6.50521	2.76915e-09	5.00727e-08	10.9167
REACTOME_CDK_MEDIATED_PHOSPHORYLATION_AND_REMOVAL_OF_CDC6	0.474433	-0.059643	5.21935	9.23184e-07	4.62194e-06	5.32641
ADAPTIVE_IMMUNE_RESPONSE_GO_0002460	0.472654	-0.0585695	4.77291	5.95641e-06	2.19545e-05	3.54608
PID_IL4_2PATHWAY	0.472445	-0.0414557	6.24696	9.29709e-09	1.1908e-07	9.74745
PIGF_UP.V1_UP	0.471904	-0.0538295	7.13778	1.32369e-10	6.78097e-09	13.8576
PID_TOLL_ENDOGENOUS_PATHWAY	0.470951	-0.0428616	5.64461	1.4435e-07	9.81709e-07	7.10636
PHOSPHOINOSITIDE_BIOSYNTHETIC_PROCESS	0.470427	-0.053406	6.29218	7.53121e-09	1.02438e-07	9.9507
CELLULAR_MACROMOLECULE_CATABOLIC_PROCESS	0.469863	-0.0549147	7.63592	1.13653e-11	1.24774e-09	16.236
PID_NFAT_3PATHWAY	0.469487	-0.0493169	6.22013	1.0532e-08	1.31607e-07	9.62714
REACTOME_SMOOTH_MUSCLE_CONTRACTION	0.468456	-0.0452803	4.91397	3.33781e-06	1.33948e-05	4.09809
PID_FAK_PATHWAY	0.466935	-0.0471793	5.63166	1.52902e-07	1.02624e-06	7.05106
REACTOME_SIGNALING_BY_HIPPO	0.463897	-0.0659091	5.63278	1.52141e-07	1.02562e-06	7.05585
REACTOME_SIGNAL_TRANSDUCTION_BY_L1	0.463436	-0.0680099	5.9343	3.92009e-08	3.42339e-07	8.36039
POSITIVE_REGULATION_OF_CYTOKINE_BIOSYNTHETIC_PROCESS	0.462512	-0.0297675	5.26061	7.73562e-07	3.98982e-06	5.49572
PID_THROMBIN_PAR1_PATHWAY	0.46222	-0.0466309	5.97662	3.23235e-08	2.95722e-07	8.54618
KEGG_APOPTOSIS	0.461352	-0.0598274	6.46376	3.36775e-09	5.75136e-08	10.7277
REACTOME_NOD1_2_SIGNALING_PATHWAY	0.460993	-0.0586092	6.07284	2.08009e-08	2.1749e-07	8.9709
BIOCARTA_IL2RB_PATHWAY	0.460974	-0.0595773	5.90831	4.41168e-08	3.74627e-07	8.24663
I_KAPPAB_KINASE_NF_KAPPAB_CASCADE	0.45818	-0.0665478	6.60212	1.7493e-09	4.01296e-08	11.3605
REACTOME_AUTODEGRADATION_OF_CDH1_BY_CDH1_APC_C	0.457892	-0.0626362	5.66106	1.34156e-07	9.20527e-07	7.17674
PID_IL2_1PATHWAY	0.456888	-0.0551175	5.8676	5.30621e-08	4.36131e-07	8.0689
REACTOME_SCF_BETA_TRCP_MEDIATED_DEGRADATION_OF_EMI1	0.456542	-0.0587379	5.17429	1.11884e-06	5.44631e-06	5.14244
REACTOME_VIF_MEDIATED_DEGRADATION_OF_APOBEC3G	0.456329	-0.0597001	5.1635	1.17138e-06	5.66169e-06	5.09853
REGULATION_OF_I_KAPPAB_KINASE_NF_KAPPAB_CASCADE	0.456036	-0.0651918	6.51554	2.63718e-09	4.91648e-08	10.9639
BIOCARTA_RAS_PATHWAY	0.455794	-0.0624495	5.66753	1.30344e-07	9.04505e-07	7.20445
POSITIVE_REGULATION_OF_LYMPHOCYTE_ACTIVATION	0.455036	-0.0611029	4.749	6.56482e-06	2.38537e-05	3.45348
PID_IL3_PATHWAY	0.454661	-0.060056	5.71162	1.07062e-07	7.79875e-07	7.39361
BIOCARTA_IL6_PATHWAY	0.453806	-0.0571525	5.47668	3.0296e-07	1.7841e-06	6.39441
PID_TXA2PATHWAY	0.4536	-0.0462499	5.08746	1.6165e-06	7.28608e-06	4.79051
KEGG_AUTOIMMUNE_THYROID_DISEASE	0.453203	-0.0058664	4.56858	1.35479e-05	4.39306e-05	2.7647
BIOCARTA_NKT_PATHWAY	0.450047	-0.0563639	4.57642	1.31328e-05	4.2947e-05	2.79425
REACTOME_NUCLEAR_EVENTS_KINASE_AND_TRANSCRIPTION_FACTOR_ACTIVATION	0.45001	-0.0601579	5.5886	1.85066e-07	1.20019e-06	6.86764
PEPTIDYL_TYROSINE_MODIFICATION	0.44875	-0.0499399	6.55618	2.17552e-09	4.52034e-08	11.1498
BIOCARTA_IL2_PATHWAY	0.446437	-0.0484366	5.13526	1.32062e-06	6.11634e-06	4.98382
REGULATION_OF_CYTOKINE_PRODUCTION	0.444681	-0.0399925	7.06174	1.91726e-10	7.77295e-09	13.4989
BIOCARTA_IL12_PATHWAY	0.444052	-0.0624788	4.49744	1.79465e-05	5.5951e-05	2.49791
PHOSPHOINOSITIDE_METABOLIC_PROCESS	0.443655	-0.055597	6.52746	2.49261e-09	4.84954e-08	11.0183
PID_TGFBRPATHWAY	0.443069	-0.0529983	6.01777	2.67793e-08	2.60505e-07	8.72745
VIRAL_REPRODUCTION	0.442597	-0.0487525	6.37694	5.06603e-09	8.03201e-08	10.3334
RPS14_DN.V1_UP	0.442222	-0.0437063	5.52328	2.46902e-07	1.49405e-06	6.59081
POSITIVE_REGULATION_OF_I_KAPPAB_KINASE_NF_KAPPAB_CASCADE	0.441055	-0.065773	6.31453	6.78497e-09	9.66596e-08	10.0514
BIOCARTA_GSK3_PATHWAY	0.44006	-0.0527555	5.87974	5.02216e-08	4.1699e-07	8.12186
KEGG_VALINE_LEUCINE_AND_ISOLEUCINE_DEGRADATION	0.439227	-0.0586229	6.14705	1.47753e-08	1.65764e-07	9.30064
BIOCARTA_DC_PATHWAY	0.438415	-0.0329939	4.55147	1.4499e-05	4.64271e-05	2.70029
REACTOME_TRAF6_MEDIATED_IRF7_ACTIVATION	0.438325	-0.0263347	6.12995	1.59892e-08	1.75539e-07	9.22451
KEGG_VIRAL_MYOCARDITIS	0.438272	-0.0315717	5.46533	3.18401e-07	1.86719e-06	6.34671
PROTEIN_CATABOLIC_PROCESS	0.438232	-0.0578519	6.30597	7.06185e-09	9.86733e-08	10.0128
PID_GMCSF_PATHWAY	0.43819	-0.0524496	5.31234	6.19153e-07	3.33908e-06	5.70901
REACTOME_P53_INDEPENDENT_G1_S_DNA_DAMAGE_CHECKPOINT	0.438059	-0.0609171	4.9948	2.38503e-06	1.01546e-05	4.41889
REACTOME_DESTABILIZATION_OF_MRNA_BY_AUF1_HNRNP_D0	0.437956	-0.0581523	5.00077	2.32629e-06	9.95964e-06	4.44271
BIOCARTA_FAS_PATHWAY	0.437826	-0.0612947	5.40334	4.17361e-07	2.32421e-06	6.08709
KEGG_NATURAL_KILLER_CELL_MEDIATED_CYTOTOXICITY	0.436998	-0.0439336	5.56237	2.07818e-07	1.31447e-06	6.75627
RNA_CATABOLIC_PROCESS	0.436786	-0.0505465	5.70136	1.12084e-07	8.05015e-07	7.34953
REACTOME_POST_TRANSLATIONAL_MODIFICATION_SYNTHESIS_OF_GPI_ANCHORED_PROTEINS	0.436217	-0.0625324	5.56285	2.0738e-07	1.31447e-06	6.7583
REACTOME_INSULIN_RECEPTOR_RECYCLING	0.435353	-0.0614622	5.97234	3.29606e-08	2.97431e-07	8.52738
REACTOME_INTERFERON_ALPHA_BETA_SIGNALING	0.435062	-0.0325284	4.19181	5.82499e-05	0.000160161	1.38437
REACTOME_GENERATION_OF_SECOND_MESSENGER_MOLECULES	0.43447	-0.0633417	3.74317	0.000298102	0.000684877	-0.147814
PID_HIF1_TFPATHWAY	0.434361	-0.0606184	7.00045	2.58203e-10	9.44695e-09	13.2108
POSITIVE_REGULATION_OF_IMMUNE_RESPONSE	0.434306	-0.034411	5.74139	9.36981e-08	6.9572e-07	7.52182
POSITIVE_REGULATION_OF_T_CELL_ACTIVATION	0.434291	-0.0630024	4.47454	1.96355e-05	6.06018e-05	2.41263
BIOCARTA_RAC1_PATHWAY	0.430705	-0.0525659	5.84818	5.79346e-08	4.6866e-07	7.98434
SIG_INSULIN_RECEPTOR_PATHWAY_IN_CARDIAC_MYOCYTES	0.430422	-0.0516965	5.77775	7.9587e-08	6.12772e-07	7.67881
PID_INTEGRIN3_PATHWAY	0.43028	-0.0505594	5.65432	1.38245e-07	9.44369e-07	7.14789
BIOCARTA_EGF_PATHWAY	0.429995	-0.0566393	5.5311	2.3855e-07	1.45113e-06	6.62384
KEGG_DORSO_VENTRAL_AXIS_FORMATION	0.42943	-0.0508908	5.88202	4.97058e-08	4.1699e-07	8.1318
BIOCARTA_INTEGRIN_PATHWAY	0.429386	-0.0474697	5.44216	3.52355e-07	2.02078e-06	6.24949
BIOCARTA_MAPK_PATHWAY	0.429276	-0.061003	6.30954	6.9451e-09	9.79323e-08	10.0289
PID_FOXOPATHWAY	0.429106	-0.0482067	5.66601	1.31233e-07	9.04505e-07	7.19792
REACTOME_LATENT_INFECTION_OF_HOMO_SAPIENS_WITH_MYCOBACTERIUM_TUBERCULOSIS	0.428205	-0.0471262	5.44415	3.49318e-07	2.01231e-06	6.2578
REACTOME_SCFSKP2_MEDIATED_DEGRADATION_OF_P27_P21	0.427404	-0.0609633	4.82639	4.78764e-06	1.8305e-05	3.75415
REACTOME_TRANSPORT_TO_THE_GOLGI_AND_SUBSEQUENT_MODIFICATION	0.427257	-0.0644554	5.7237	1.01428e-07	7.45912e-07	7.44558
KEGG_NICOTINATE_AND_NICOTINAMIDE_METABOLISM	0.427168	-0.0402286	6.24891	9.21329e-09	1.18998e-07	9.75619
REACTOME_RESPONSE_TO_ELEVATED_PLATELET_CYTOSOLIC_CA2_	0.427074	-0.0460798	6.31578	6.74533e-09	9.66596e-08	10.0571
REACTOME_SPHINGOLIPID_DE_NOVO_BIOSYNTHESIS	0.426956	-0.0589555	5.4902	2.85528e-07	1.70099e-06	6.45129
REACTOME_ASSOCIATION_OF_TRIC_CCT_WITH_TARGET_PROTEINS_DURING_BIOSYNTHESIS	0.426599	-0.0658331	6.00382	2.85445e-08	2.7082e-07	8.66595
POSITIVE_REGULATION_OF_IMMUNE_SYSTEM_PROCESS	0.426478	-0.0443916	5.29745	6.60217e-07	3.51126e-06	5.64749
PID_RHOA_PATHWAY	0.426431	-0.0487042	6.18802	1.22235e-08	1.44494e-07	9.48348
REACTOME_MHC_CLASS_II_ANTIGEN_PRESENTATION	0.424317	-0.057554	6.00761	2.80539e-08	2.67819e-07	8.68265
REACTOME_IRON_UPTAKE_AND_TRANSPORT	0.424227	-0.0659862	5.92729	4.04703e-08	3.49454e-07	8.3297
BIOCARTA_BAD_PATHWAY	0.422758	-0.05778	5.15122	1.23418e-06	5.85473e-06	5.04857
KEGG_INTESTINAL_IMMUNE_NETWORK_FOR_IGA_PRODUCTION	0.421959	-0.0393995	3.96368	0.000135601	0.000340553	0.589396
ANGIOGENESIS	0.421117	-0.0528699	5.97486	3.25839e-08	2.9634e-07	8.53845
REACTOME_TRANSFERRIN_ENDOCYTOSIS_AND_RECYCLING	0.420614	-0.0683439	6.18925	1.21543e-08	1.44494e-07	9.48895
REACTOME_TGF_BETA_RECEPTOR_SIGNALING_ACTIVATES_SMADS	0.420396	-0.0684744	5.57438	1.97076e-07	1.25687e-06	6.80725
STK33_SKM_UP	0.420296	-0.0615578	6.57246	2.01383e-09	4.35952e-08	11.2244
PID_NECTIN_PATHWAY	0.420292	-0.0465231	5.30274	6.45321e-07	3.44395e-06	5.66935
PID_KITPATHWAY	0.420284	-0.0631961	5.74364	9.27582e-08	6.92085e-07	7.53151
SIG_IL4RECEPTOR_IN_B_LYPHOCYTES	0.420069	-0.0580298	5.44398	3.49569e-07	2.01231e-06	6.25711
KEGG_NOD_LIKE_RECEPTOR_SIGNALING_PATHWAY	0.419826	-0.0473159	5.53593	2.33528e-07	1.44731e-06	6.64427
PID_CD8TCRDOWNSTREAMPATHWAY	0.418776	-0.0304877	5.51522	2.55812e-07	1.54189e-06	6.55677
KEGG_RENAL_CELL_CARCINOMA	0.417837	-0.0558268	5.94286	3.77019e-08	3.32424e-07	8.39794
REACTOME_CYTOKINE_SIGNALING_IN_IMMUNE_SYSTEM	0.417362	-0.0502625	5.85921	5.51166e-08	4.48223e-07	8.03233
PROTEIN_AMINO_ACID_LIPIDATION	0.416999	-0.0517668	5.66698	1.30668e-07	9.04505e-07	7.20206
REACTOME_APC_C_CDC20_MEDIATED_DEGRADATION_OF_MITOTIC_PROTEINS	0.416939	-0.0618854	5.01342	2.20635e-06	9.49905e-06	4.49326
REACTOME_AUTODEGRADATION_OF_THE_E3_UBIQUITIN_LIGASE_COP1	0.416179	-0.060348	4.95322	2.83626e-06	1.1594e-05	4.25347
BIOCARTA_IGF1_PATHWAY	0.414491	-0.0552793	5.12256	1.39362e-06	6.41316e-06	4.93236
REACTOME_GPVI_MEDIATED_ACTIVATION_CASCADE	0.414488	-0.0503064	4.2396	4.86188e-05	0.000135621	1.55489
PID_PDGFRAPATHWAY	0.414392	-0.0555516	5.37892	4.64105e-07	2.5752e-06	5.98529
PID_IL8CXCR1_PATHWAY	0.411446	-0.0515126	4.58172	1.28589e-05	4.22312e-05	2.81426
PEPTIDYL_TYROSINE_PHOSPHORYLATION	0.411431	-0.0464686	6.12211	1.65781e-08	1.80713e-07	9.18964
BIOCARTA_P38MAPK_PATHWAY	0.411342	-0.061173	6.15578	1.4191e-08	1.61567e-07	9.33954
PID_IL2_STAT5PATHWAY	0.411246	-0.0598574	4.85819	4.20153e-06	1.64738e-05	3.87862
ST_PHOSPHOINOSITIDE_3_KINASE_PATHWAY	0.411237	-0.0569354	5.70554	1.1001e-07	7.93827e-07	7.36749
BIOCARTA_P53HYPOXIA_PATHWAY	0.410854	-0.0518031	5.6949	1.15364e-07	8.17118e-07	7.3218
RB_DN.V1_DN	0.410686	-0.0523611	6.72283	9.83679e-10	2.60675e-08	11.917
REACTOME_CDT1_ASSOCIATION_WITH_THE_CDC6_ORC_ORIGIN_COMPLEX	0.409949	-0.0562913	4.78071	5.77024e-06	2.14742e-05	3.57632
REACTOME_INTERFERON_SIGNALING	0.408895	-0.0504643	5.58613	1.871e-07	1.20829e-06	6.85714
PID_IL23PATHWAY	0.408053	-0.0371032	4.38977	2.73273e-05	8.13993e-05	2.09951
ST_INTERLEUKIN_4_PATHWAY	0.407233	-0.0479362	5.45604	3.31625e-07	1.92342e-06	6.30767
PID_ER_NONGENOMIC_PATHWAY	0.406977	-0.0561518	5.13706	1.3106e-06	6.10423e-06	4.9911
REGULATION_OF_IMMUNE_RESPONSE	0.406969	-0.0376324	5.31023	6.2482e-07	3.35786e-06	5.70028
PID_ERBB1_RECEPTOR_PROXIMAL_PATHWAY	0.406613	-0.0605599	5.15855	1.19631e-06	5.71034e-06	5.07839
PID_INTEGRIN_A4B1_PATHWAY	0.406492	-0.0480005	4.82651	4.78516e-06	1.8305e-05	3.75465
KEGG_SPHINGOLIPID_METABOLISM	0.406453	-0.0548952	5.77715	7.98019e-08	6.12772e-07	7.67622
IMMUNE_RESPONSE	0.406326	-0.0355625	4.63619	1.03465e-05	3.52244e-05	3.02077
REACTOME_MAPK_TARGETS_NUCLEAR_EVENTS_MEDIATED_BY_MAP_KINASES	0.406098	-0.0627641	5.16168	1.18051e-06	5.67016e-06	5.0911
REACTOME_CD28_DEPENDENT_PI3K_AKT_SIGNALING	0.405373	-0.0617724	5.2015	9.96343e-07	4.93993e-06	5.25341
POSITIVE_REGULATION_OF_SIGNAL_TRANSDUCTION	0.405368	-0.0590239	6.31431	6.79196e-09	9.66596e-08	10.0504
REACTOME_RIG_I_MDA5_MEDIATED_INDUCTION_OF_IFN_ALPHA_BETA_PATHWAYS	0.405228	-0.0465183	5.98725	3.07917e-08	2.85102e-07	8.59294
PID_CDC42_PATHWAY	0.405153	-0.0553741	5.675	1.2608e-07	8.84866e-07	7.23642
REACTOME_SPHINGOLIPID_METABOLISM	0.405035	-0.054815	5.78586	7.67364e-08	5.987e-07	7.7139
KEGG_TOLL_LIKE_RECEPTOR_SIGNALING_PATHWAY	0.404051	-0.0394124	5.27291	7.33761e-07	3.83602e-06	5.54631
KEGG_PENTOSE_PHOSPHATE_PATHWAY	0.403071	-0.039511	5.67056	1.28598e-07	8.98435e-07	7.21741
BIOCARTA_INSULIN_PATHWAY	0.402229	-0.0436625	5.16244	1.1767e-06	5.66953e-06	5.0942
TBK1.DF_UP	0.401583	-0.0616547	6.59495	1.80987e-09	4.02062e-08	11.3276
PID_INSULIN_PATHWAY	0.401559	-0.0463032	5.58072	1.9163e-07	1.22723e-06	6.83416
REACTOME_ERK_MAPK_TARGETS	0.400086	-0.0580227	4.96489	2.70182e-06	1.12235e-05	4.29982
KEGG_PEROXISOME	0.399971	-0.0490783	7.06126	1.92174e-10	7.77295e-09	13.4967
BIOCARTA_TCR_PATHWAY	0.399551	-0.0613374	5.10954	1.47258e-06	6.70685e-06	4.87966
EIF4E_DN	0.399319	-0.0555825	6.41914	4.15508e-09	7.01797e-08	10.5248
REACTOME_CLASS_I_MHC_MEDIATED_ANTIGEN_PROCESSING_PRESENTATION	0.398495	-0.0582898	6.74206	8.97172e-10	2.46242e-08	12.006
UBIQUITIN_CYCLE	0.398269	-0.0509899	5.60885	1.6919e-07	1.1113e-06	6.9538
BIOCARTA_HIVNEF_PATHWAY	0.397774	-0.0552816	5.53079	2.38866e-07	1.45113e-06	6.62257
EPIDERMAL_GROWTH_FACTOR_RECEPTOR_SIGNALING_PATHWAY	0.39726	-0.0489371	5.15032	1.2389e-06	5.85906e-06	5.04492
REACTOME_CYCLIN_E_ASSOCIATED_EVENTS_DURING_G1_S_TRANSITION_	0.397106	-0.0604494	4.72088	7.35733e-06	2.62982e-05	3.34501
PID_TCRCALCIUMPATHWAY	0.396708	-0.0358029	5.2853	6.95661e-07	3.66175e-06	5.59739
REACTOME_SIGNALING_BY_THE_B_CELL_RECEPTOR_BCR	0.396189	-0.0531659	5.90509	4.47669e-08	3.78059e-07	8.23255
SIG_PIP3_SIGNALING_IN_B_LYMPHOCYTES	0.39617	-0.0565908	4.99115	2.42166e-06	1.02255e-05	4.40434
BIOCARTA_CTCF_PATHWAY	0.39513	-0.0544974	5.42409	3.81275e-07	2.16243e-06	6.17382
NEGATIVE_REGULATION_OF_CELLULAR_COMPONENT_ORGANIZATION_AND_BIOGENESIS	0.394495	-0.0683525	5.54263	2.26733e-07	1.41089e-06	6.67262
SIG_BCR_SIGNALING_PATHWAY	0.39442	-0.0510679	5.04216	1.95596e-06	8.61406e-06	4.60834
BIOCARTA_MITOCHONDRIA_PATHWAY	0.394313	-0.062418	5.62857	1.5501e-07	1.03587e-06	7.0379
VIRAL_REPRODUCTIVE_PROCESS	0.394207	-0.0435515	5.55222	2.17343e-07	1.35795e-06	6.71324
DOUBLE_STRAND_BREAK_REPAIR	0.393895	-0.0598499	4.75424	6.42651e-06	2.34065e-05	3.47375
KEGG_STARCH_AND_SUCROSE_METABOLISM	0.392884	-0.0101865	7.60266	1.34078e-11	1.28798e-09	16.0758
REACTOME_INNATE_IMMUNE_SYSTEM	0.392172	-0.0355464	6.05528	2.25476e-08	2.3416e-07	8.89319
KEGG_RIG_I_LIKE_RECEPTOR_SIGNALING_PATHWAY	0.391755	-0.0375426	6.32375	6.49875e-09	9.6044e-08	10.093
REACTOME_BASIGIN_INTERACTIONS	0.391309	-0.0366395	6.02718	2.56501e-08	2.52719e-07	8.76896
REACTOME_IL_2_SIGNALING	0.391251	-0.050493	4.98627	2.4715e-06	1.0379e-05	4.38488
PID_ECADHERIN_STABILIZATION_PATHWAY	0.391113	-0.053749	5.69668	1.14451e-07	8.14404e-07	7.32944
CELL_SUBSTRATE_ADHESION	0.390614	-0.0472106	5.4933	2.81665e-07	1.68663e-06	6.46436
PEPTIDYL_AMINO_ACID_MODIFICATION	0.390011	-0.057204	6.28981	7.61505e-09	1.0267e-07	9.94001
TBK1.DF_DN	0.389677	-0.0475124	5.40914	4.06943e-07	2.28274e-06	6.11133
CELL_MATRIX_ADHESION	0.388729	-0.0457244	5.53267	2.36899e-07	1.45113e-06	6.63051
PID_ECADHERIN_NASCENTAJ_PATHWAY	0.387611	-0.0460459	4.918	3.28257e-06	1.32423e-05	4.11401
PROTEOLYSIS	0.387014	-0.047085	7.12144	1.43349e-10	6.88523e-09	13.7804
PID_PTP1BPATHWAY	0.385897	-0.0418834	5.61706	1.63138e-07	1.08547e-06	6.98879
REACTOME_REGULATION_OF_MRNA_STABILITY_BY_PROTEINS_THAT_BIND_AU_RICH_ELEMENTS	0.385806	-0.0611516	5.14151	1.28608e-06	6.02653e-06	5.00917
REACTOME_GLYCOSPHINGOLIPID_METABOLISM	0.385341	-0.0478805	5.23594	8.59899e-07	4.37637e-06	5.3944
BIOCARTA_AKT_PATHWAY	0.384743	-0.0570856	5.08396	1.64055e-06	7.37289e-06	4.77639
BIOCARTA_PYK2_PATHWAY	0.384676	-0.0621398	5.10145	1.5238e-06	6.90878e-06	4.84697
REACTOME_IL_RECEPTOR_SHC_SIGNALING	0.383953	-0.0516505	4.82906	4.73546e-06	1.8196e-05	3.7646
REACTOME_INTEGRIN_ALPHAIIB_BETA3_SIGNALING	0.383298	-0.0353708	4.67957	8.69235e-06	3.06425e-05	3.18639
AROMATIC_COMPOUND_METABOLIC_PROCESS	0.382749	-0.0431086	7.20403	9.57602e-11	5.88734e-09	14.1711
SA_B_CELL_RECEPTOR_COMPLEXES	0.381671	-0.056711	4.55272	1.44277e-05	4.62951e-05	2.70497
KEGG_N_GLYCAN_BIOSYNTHESIS	0.381511	-0.0578711	5.08257	1.65019e-06	7.3946e-06	4.77079
KEGG_B_CELL_RECEPTOR_SIGNALING_PATHWAY	0.381446	-0.050598	4.62073	1.10068e-05	3.68572e-05	2.96199
REACTOME_HOST_INTERACTIONS_OF_HIV_FACTORS	0.380805	-0.0540187	5.42174	3.85208e-07	2.17671e-06	6.16398
KEGG_GLYCOSAMINOGLYCAN_BIOSYNTHESIS_CHONDROITIN_SULFATE	0.38076	-0.0509791	4.77375	5.93626e-06	2.19328e-05	3.54931
BIOCARTA_EIF4_PATHWAY	0.380672	-0.0531188	5.09384	1.57353e-06	7.11328e-06	4.81627
PID_FCER1PATHWAY	0.380447	-0.0548756	4.83867	4.55238e-06	1.75363e-05	3.80217
KEGG_PROTEIN_EXPORT	0.380371	-0.067621	4.78512	5.66749e-06	2.1143e-05	3.59343
BIOCARTA_PDGF_PATHWAY	0.380048	-0.0528039	4.80153	5.30016e-06	2.00649e-05	3.65726
POSITIVE_REGULATION_OF_TRANSLATION	0.379884	-0.0305777	4.58458	1.27133e-05	4.18423e-05	2.82507
KEGG_EPITHELIAL_CELL_SIGNALING_IN_HELICOBACTER_PYLORI_INFECTION	0.379576	-0.0585801	5.85941	5.50653e-08	4.48223e-07	8.03323
REACTOME_METABOLISM_OF_VITAMINS_AND_COFACTORS	0.379243	-0.0503258	6.34701	5.82878e-09	8.87013e-08	10.198
RAF_UP.V1_UP	0.378925	-0.0607752	6.17259	1.31289e-08	1.51813e-07	9.41456
KEGG_PATHOGENIC_ESCHERICHIA_COLI_INFECTION	0.377312	-0.0488854	5.13871	1.30147e-06	6.0801e-06	4.9978
PID_P38ALPHABETAPATHWAY	0.377267	-0.0464725	4.54379	1.49469e-05	4.73878e-05	2.67142
REACTOME_APOPTOSIS	0.377137	-0.055877	5.98972	3.04456e-08	2.83605e-07	8.60384
REACTOME_CELL_SURFACE_INTERACTIONS_AT_THE_VASCULAR_WALL	0.377004	-0.047577	5.26502	7.59066e-07	3.9415e-06	5.51384
PID_FASPATHWAY	0.376781	-0.0552248	4.98186	2.51742e-06	1.0543e-05	4.36731
REACTOME_APC_C_CDH1_MEDIATED_DEGRADATION_OF_CDC20_AND_OTHER_APC_C_CDH1_TARGETED_PROTEINS_IN_LATE_MITOSIS_EARLY_G1	0.376182	-0.061812	4.54368	1.49532e-05	4.73878e-05	2.67102
REACTOME_SYNTHESIS_OF_PIPS_AT_THE_PLASMA_MEMBRANE	0.375727	-0.0490886	4.99935	2.34013e-06	9.99106e-06	4.43704
ST_T_CELL_SIGNAL_TRANSDUCTION	0.375139	-0.0635468	4.79401	5.46544e-06	2.05388e-05	3.62801
KEGG_LEUKOCYTE_TRANSENDOTHELIAL_MIGRATION	0.374553	-0.0422209	5.76093	8.58371e-08	6.46724e-07	7.60609
REACTOME_MAP_KINASE_ACTIVATION_IN_TLR_CASCADE	0.374142	-0.0598262	5.30502	6.39025e-07	3.42224e-06	5.67874
REACTOME_BMAL1_CLOCK_NPAS2_ACTIVATES_CIRCADIAN_EXPRESSION	0.373769	-0.0603121	5.20206	9.93927e-07	4.93993e-06	5.25574
BIOCARTA_CASPASE_PATHWAY	0.37376	-0.0545314	4.54299	1.49945e-05	4.74208e-05	2.6684
BIOCARTA_AT1R_PATHWAY	0.372509	-0.068646	5.36535	4.9226e-07	2.70215e-06	5.92883
POSITIVE_REGULATION_OF_MULTICELLULAR_ORGANISMAL_PROCESS	0.372377	-0.0404225	4.8546	4.26403e-06	1.6634e-05	3.86455
NUCLEOTIDE_METABOLIC_PROCESS	0.372039	-0.0596051	6.59678	1.79422e-09	4.02062e-08	11.336
BIOCARTA_TNFR1_PATHWAY	0.371674	-0.0520369	4.63161	1.05378e-05	3.5754e-05	3.00337
PID_ERBB1_DOWNSTREAM_PATHWAY	0.370774	-0.0570987	5.18425	1.07239e-06	5.26019e-06	5.18302
KEGG_T_CELL_RECEPTOR_SIGNALING_PATHWAY	0.370369	-0.0603862	4.97533	2.58682e-06	1.07749e-05	4.34134
RESPONSE_TO_BIOTIC_STIMULUS	0.37032	-0.0416318	6.01785	2.67693e-08	2.60505e-07	8.72781
REACTOME_P53_DEPENDENT_G1_DNA_DAMAGE_RESPONSE	0.369875	-0.0571609	4.56514	1.37344e-05	4.43483e-05	2.75172
PID_LIS1PATHWAY	0.36936	-0.0413642	4.40723	2.5537e-05	7.63626e-05	2.16366
DEFENSE_RESPONSE	0.367753	-0.0267848	4.7066	7.79479e-06	2.77972e-05	3.29006
BIOPOLYMER_CATABOLIC_PROCESS	0.367287	-0.0504746	6.09494	1.87893e-08	1.99166e-07	9.06894
REACTOME_PLATELET_ACTIVATION_SIGNALING_AND_AGGREGATION	0.367077	-0.0437529	5.14649	1.25918e-06	5.91852e-06	5.02939
MEL18_DN.V1_UP	0.36645	-0.053169	5.95472	3.5718e-08	3.19177e-07	8.45
LOCOMOTORY_BEHAVIOR	0.363907	-0.0278234	4.54649	1.47878e-05	4.71552e-05	2.68158
REACTOME_MEMBRANE_TRAFFICKING	0.363777	-0.0491695	5.79874	7.24134e-08	5.70767e-07	7.76968
VASCULATURE_DEVELOPMENT	0.363101	-0.0541143	5.32971	5.74406e-07	3.14186e-06	5.7809
SIG_PIP3_SIGNALING_IN_CARDIAC_MYOCTES	0.362877	-0.0530704	5.4289	3.73357e-07	2.12537e-06	6.19395
REACTOME_PYRUVATE_METABOLISM_AND_CITRIC_ACID_TCA_CYCLE	0.362732	-0.0596838	4.79802	5.37675e-06	2.02551e-05	3.64359
REACTOME_REGULATION_OF_MITOTIC_CELL_CYCLE	0.36233	-0.059971	4.25941	4.50927e-05	0.000126473	1.62598
CSR_EARLY_UP.V1_UP	0.362014	-0.058539	5.55282	2.16766e-07	1.35795e-06	6.71579
LIPOPROTEIN_BIOSYNTHETIC_PROCESS	0.360436	-0.0483367	5.37171	4.78865e-07	2.64754e-06	5.95527
IMMUNE_EFFECTOR_PROCESS	0.360245	-0.0427158	4.64811	9.86383e-06	3.38149e-05	3.06618
KEGG_ASCORBATE_AND_ALDARATE_METABOLISM	0.36005	0.0307428	6.37681	5.069e-09	8.03201e-08	10.3328
REACTOME_DOWNSTREAM_SIGNALING_EVENTS_OF_B_CELL_RECEPTOR_BCR	0.359912	-0.0577969	5.29333	6.72027e-07	3.56174e-06	5.6305
REACTOME_POST_TRANSLATIONAL_PROTEIN_MODIFICATION	0.359667	-0.0466886	5.91854	4.21128e-08	3.61605e-07	8.29139
REACTOME_CITRIC_ACID_CYCLE_TCA_CYCLE	0.359356	-0.0590628	3.63381	0.000435777	0.000962341	-0.501591
KEGG_SNARE_INTERACTIONS_IN_VESICULAR_TRANSPORT	0.359205	-0.0543621	5.13516	1.32116e-06	6.11634e-06	4.98343
PID_IL8CXCR2_PATHWAY	0.358603	-0.0508492	3.97536	0.000129954	0.00032798	0.629314
PROTEIN_UBIQUITINATION	0.358041	-0.0509251	4.84968	4.35126e-06	1.68037e-05	3.84524
REACTOME_CYTOSOLIC_TRNA_AMINOACYLATION	0.357678	-0.0591463	4.2708	4.31776e-05	0.000122217	1.66697
BIOCARTA_VEGF_PATHWAY	0.355744	-0.0689791	4.69232	8.25711e-06	2.92423e-05	3.23525
PID_SHP2_PATHWAY	0.355638	-0.0550595	4.95681	2.79416e-06	1.14523e-05	4.26774
MITOCHONDRIAL_TRANSPORT	0.354873	-0.0795486	5.26066	7.73423e-07	3.98982e-06	5.49589
BIOCARTA_EDG1_PATHWAY	0.354791	-0.0529285	4.48404	1.8917e-05	5.85019e-05	2.44797
PROTEIN_MODIFICATION_BY_SMALL_PROTEIN_CONJUGATION	0.354097	-0.0473142	4.73101	7.06169e-06	2.54785e-05	3.38404
REACTOME_PI_METABOLISM	0.354005	-0.0465853	5.02005	2.14598e-06	9.34381e-06	4.51976
IMMUNE_SYSTEM_PROCESS	0.353978	-0.0328962	4.33531	3.37251e-05	9.72523e-05	1.90048
REACTOME_TRAF6_MEDIATED_NFKB_ACTIVATION	0.353475	-0.0589667	4.79225	5.50489e-06	2.06366e-05	3.62116
REACTOME_COMPLEMENT_CASCADE	0.353038	-0.0204802	3.98438	0.000125749	0.000318411	0.660199
KEGG_HEMATOPOIETIC_CELL_LINEAGE	0.352882	-0.0325059	3.83166	0.000218077	0.000520472	0.144233
REGULATION_OF_ANGIOGENESIS	0.35231	-0.052711	5.01611	2.18172e-06	9.41941e-06	4.50398
PID_INSULIN_GLUCOSE_PATHWAY	0.352022	-0.0296961	5.22244	9.11053e-07	4.60621e-06	5.33908
ST_INTEGRIN_SIGNALING_PATHWAY	0.351144	-0.0561609	5.28538	6.95434e-07	3.66175e-06	5.5977
REACTOME_ORC1_REMOVAL_FROM_CHROMATIN	0.350774	-0.0532065	4.05318	9.76894e-05	0.000251505	0.897443
ANATOMICAL_STRUCTURE_FORMATION	0.350432	-0.0526587	5.23122	8.7747e-07	4.45106e-06	5.37503
VIRAL_INFECTIOUS_CYCLE	0.350297	-0.0356344	4.95945	2.76365e-06	1.13806e-05	4.27822
MACROMOLECULE_CATABOLIC_PROCESS	0.350249	-0.0482394	6.19231	1.19831e-08	1.43891e-07	9.50263
PID_CERAMIDE_PATHWAY	0.348765	-0.0557047	5.7584	8.68142e-08	6.50895e-07	7.59521
JAK_STAT_CASCADE	0.34849	-0.0452534	4.674	8.88958e-06	3.11947e-05	3.16506
PROTEIN_KINASE_CASCADE	0.347625	-0.0544618	5.77623	8.01348e-08	6.12772e-07	7.67221
SIRNA_EIF4GI_DN	0.347361	-0.0534054	5.76144	8.56405e-08	6.46724e-07	7.6083
POSITIVE_REGULATION_OF_RESPONSE_TO_STIMULUS	0.347328	-0.0244903	5.0484	1.90539e-06	8.43972e-06	4.63337
ST_JNK_MAPK_PATHWAY	0.347285	-0.0596239	4.95897	2.76926e-06	1.13806e-05	4.27629
KEGG_GLYCOSYLPHOSPHATIDYLINOSITOL_GPI_ANCHOR_BIOSYNTHESIS	0.346895	-0.0553541	4.2578	4.53687e-05	0.000127016	1.62022
REACTOME_ANTIGEN_PROCESSING_UBIQUITINATION_PROTEASOME_DEGRADATION	0.346884	-0.056346	5.98112	3.1666e-08	2.91441e-07	8.56597
KEGG_PORPHYRIN_AND_CHLOROPHYLL_METABOLISM	0.346256	0.00635139	6.04204	2.39605e-08	2.4389e-07	8.83462
KEGG_CITRATE_CYCLE_TCA_CYCLE	0.346039	-0.0552483	4.06276	9.42941e-05	0.00024358	0.93071
REACTOME_TOLL_RECEPTOR_CASCADES	0.34601	-0.0549004	5.14814	1.25038e-06	5.8952e-06	5.0361
ST_G_ALPHA_I_PATHWAY	0.345842	-0.0544541	5.61419	1.65231e-07	1.09465e-06	6.97655
INTRACELLULAR_PROTEIN_TRANSPORT	0.344653	-0.0611664	6.16745	1.34453e-08	1.5422e-07	9.39159
PID_PI3KCIPATHWAY	0.344207	-0.0524178	3.86033	0.000196875	0.000476531	0.239935
REGULATION_OF_IMMUNE_SYSTEM_PROCESS	0.343147	-0.0431984	4.13509	7.20663e-05	0.000191305	1.18375
PID_NFAT_TFPATHWAY	0.343049	-0.0379368	4.33985	3.314e-05	9.57447e-05	1.91704
KEGG_GALACTOSE_METABOLISM	0.342959	-0.0551785	5.41031	4.04873e-07	2.27945e-06	6.11622
BIOCARTA_ATM_PATHWAY	0.342887	-0.0611785	4.26876	4.35148e-05	0.00012272	1.65962
REACTOME_DEGRADATION_OF_THE_EXTRACELLULAR_MATRIX	0.342078	-0.0167385	4.65653	9.53591e-06	3.30106e-05	3.09832
SECRETION_BY_CELL	0.341884	-0.0466394	6.31678	6.71405e-09	9.66596e-08	10.0615
PROTEIN_AMINO_ACID_AUTOPHOSPHORYLATION	0.341653	-0.0553061	4.17857	6.12277e-05	0.000167153	1.33735
BIOCARTA_HER2_PATHWAY	0.340966	-0.0524276	4.85115	4.32499e-06	1.67498e-05	3.85101
MEK_UP.V1_DN	0.340861	-0.0526812	6.51412	2.65496e-09	4.91648e-08	10.9574
BIOCARTA_CYTOKINE_PATHWAY	0.340734	-0.018603	3.89176	0.000175887	0.00042979	0.3455
SECRETORY_PATHWAY	0.340591	-0.0470699	5.91115	4.35506e-08	3.71874e-07	8.25907
KEGG_GLYCOLYSIS_GLUCONEOGENESIS	0.340058	-0.0469687	5.40359	4.1691e-07	2.32421e-06	6.08813
KEGG_ASTHMA	0.340021	-0.00130954	3.08007	0.00264771	0.00491922	-2.1645
ST_FAS_SIGNALING_PATHWAY	0.339726	-0.0613034	5.47934	2.99459e-07	1.77026e-06	6.40557
CYTOKINE_PRODUCTION	0.339334	-0.0383494	4.89964	3.54155e-06	1.40656e-05	4.04157
LTE2_UP.V1_DN	0.33773	-0.0568592	5.73041	9.84249e-08	7.27303e-07	7.47449
REACTOME_CTLA4_INHIBITORY_SIGNALING	0.337029	-0.0554018	3.99521	0.000120872	0.000306569	0.697336
KEGG_CYTOSOLIC_DNA_SENSING_PATHWAY	0.336593	-0.0348948	4.67595	8.81998e-06	3.10213e-05	3.17253
REACTOME_DOWNREGULATION_OF_TGF_BETA_RECEPTOR_SIGNALING	0.336542	-0.0638047	4.46371	2.0487e-05	6.29771e-05	2.37239
ERB2_UP.V1_DN	0.336049	-0.05172	5.25476	7.93252e-07	4.07769e-06	5.47165
BCAT_BILD_ET_AL_DN	0.335481	-0.0549293	4.65711	9.51387e-06	3.30086e-05	3.10052
BIOCARTA_IGF1R_PATHWAY	0.335363	-0.0620852	4.22156	5.20582e-05	0.000144169	1.49038
BIOCARTA_CHREBP2_PATHWAY	0.333346	-0.0516212	4.85112	4.32551e-06	1.67498e-05	3.8509
CARBOXYLIC_ACID_TRANSPORT	0.33297	-0.0472365	5.64149	1.46365e-07	9.91025e-07	7.09304
BIOCARTA_CREB_PATHWAY	0.332675	-0.0631012	4.39038	2.72633e-05	8.13664e-05	2.10173
REACTOME_REGULATION_OF_IFNA_SIGNALING	0.332668	-0.00284682	4.9024	3.50134e-06	1.39597e-05	4.05247
KEGG_FC_GAMMA_R_MEDIATED_PHAGOCYTOSIS	0.332434	-0.0537174	4.35532	3.12227e-05	9.14081e-05	1.97341
PID_FRA_PATHWAY	0.332145	-0.0481519	4.45616	2.1101e-05	6.44937e-05	2.34441
REGULATION_OF_T_CELL_ACTIVATION	0.331745	-0.0553898	3.57393	0.000534775	0.00115767	-0.691856
REGULATION_OF_CELL_MIGRATION	0.331608	-0.0450138	5.43442	3.64471e-07	2.0825e-06	6.21706
REACTOME_ASSEMBLY_OF_THE_PRE_REPLICATIVE_COMPLEX	0.331052	-0.0519612	3.6556	0.000404267	0.000901827	-0.431748
PROTEIN_TRANSPORT	0.330601	-0.0586793	6.09618	1.86823e-08	1.99166e-07	9.07445
KEGG_BUTANOATE_METABOLISM	0.329987	-0.046966	5.49302	2.8202e-07	1.68663e-06	6.46315
PROTEIN_AUTOPROCESSING	0.329728	-0.0552766	4.15743	6.6286e-05	0.000179054	1.26253
KEGG_PRIMARY_IMMUNODEFICIENCY	0.329694	-0.0518422	3.21774	0.00172307	0.00333126	-1.77179
REGULATION_OF_LYMPHOCYTE_ACTIVATION	0.328934	-0.0500171	3.50596	0.000672819	0.00140221	-0.904854
KEGG_ADIPOCYTOKINE_SIGNALING_PATHWAY	0.328716	-0.0515325	5.55866	2.11251e-07	1.33071e-06	6.74054
PID_MYC_REPRESSPATHWAY	0.328012	-0.0618973	5.18774	1.05655e-06	5.20485e-06	5.19726
KEGG_VIBRIO_CHOLERAE_INFECTION	0.327657	-0.0605822	4.74767	6.60025e-06	2.39259e-05	3.44836
KEGG_FOCAL_ADHESION	0.32701	-0.0498371	4.97545	2.58552e-06	1.07749e-05	4.34182
BIOCARTA_PTDINS_PATHWAY	0.326388	-0.0543929	4.18574	5.9596e-05	0.000163278	1.36282
ORGANIC_ACID_TRANSPORT	0.325991	-0.0459307	5.61192	1.66901e-07	1.10097e-06	6.96688
RB_P107_DN.V1_DN	0.325968	-0.0564487	6.33157	6.26541e-09	9.34946e-08	10.1283
BIOCARTA_GLEEVEC_PATHWAY	0.325091	-0.0552145	4.1176	7.69271e-05	0.000203156	1.12228
INTRACELLULAR_TRANSPORT	0.324442	-0.0588782	5.87907	5.03746e-08	4.1699e-07	8.11893
REACTOME_METAL_ION_SLC_TRANSPORTERS	0.324051	-0.0510562	4.73018	7.08547e-06	2.55044e-05	3.38084
KEGG_PRION_DISEASES	0.323654	-0.0472448	4.52479	1.61129e-05	5.06453e-05	2.60014
ST_B_CELL_ANTIGEN_RECEPTOR	0.323108	-0.0469493	4.34817	3.20949e-05	9.32511e-05	1.94734
LTE2_UP.V1_UP	0.322626	-0.0594566	6.1541	1.43012e-08	1.61624e-07	9.33209
NUCLEOBASENUCLEOSIDE_AND_NUCLEOTIDE_METABOLIC_PROCESS	0.322048	-0.0605166	5.59053	1.83489e-07	1.19501e-06	6.87586
REACTOME_ENOS_ACTIVATION_AND_REGULATION	0.321729	-0.0667216	4.42046	2.42561e-05	7.31013e-05	2.21239
ESTABLISHMENT_OF_PROTEIN_LOCALIZATION	0.321614	-0.0556674	6.56771	2.05981e-09	4.39713e-08	11.2026
LIPOPROTEIN_METABOLIC_PROCESS	0.321344	-0.0501657	5.22072	9.17763e-07	4.60981e-06	5.33205
BIOCARTA_FCER1_PATHWAY	0.321256	-0.0603004	4.05127	9.83777e-05	0.000252854	0.89084
RAS_PROTEIN_SIGNAL_TRANSDUCTION	0.319939	-0.0536807	4.59528	1.2183e-05	4.03563e-05	2.86554
BIOCARTA_ERK_PATHWAY	0.319282	-0.0627643	4.56368	1.38142e-05	4.45125e-05	2.74622
KEGG_UBIQUITIN_MEDIATED_PROTEOLYSIS	0.318521	-0.0478866	4.62636	1.07615e-05	3.63527e-05	2.9834
SNF5_DN.V1_UP	0.318237	-0.0443948	4.53653	1.53823e-05	4.85473e-05	2.64417
PROTEIN_SECRETION	0.31693	-0.0405178	4.98958	2.43759e-06	1.02646e-05	4.39808
KEGG_O_GLYCAN_BIOSYNTHESIS	0.316904	-0.0465005	5.03415	2.02283e-06	8.8831e-06	4.57622
VESICLE_MEDIATED_TRANSPORT	0.316763	-0.0556241	5.31943	6.00487e-07	3.24982e-06	5.73835
PID_AURORA_A_PATHWAY	0.316231	-0.0640225	3.66977	0.000384944	0.000859969	-0.386146
BIOCARTA_FMLP_PATHWAY	0.31618	-0.0516	4.30729	3.75565e-05	0.000107294	1.79875
KEGG_PANCREATIC_CANCER	0.315892	-0.059976	4.70448	7.86163e-06	2.79238e-05	3.28193
PID_MAPKTRKPATHWAY	0.314608	-0.0483124	4.35302	3.1501e-05	9.20475e-05	1.96501
HORMONE_METABOLIC_PROCESS	0.314571	-0.0214233	6.65428	1.36467e-09	3.31251e-08	11.6005
LIPID_TRANSPORT	0.313965	-0.0447442	5.15929	1.19255e-06	5.7101e-06	5.0814
PROTEIN_TARGETING	0.313823	-0.0615091	5.81375	6.76772e-08	5.38963e-07	7.83477
VEGF_A_UP.V1_DN	0.313803	-0.0550669	4.77135	5.99455e-06	2.20422e-05	3.54
PID_HIF2PATHWAY	0.313587	-0.0615235	4.57546	1.31827e-05	4.30185e-05	2.79065
KEGG_CHEMOKINE_SIGNALING_PATHWAY	0.31352	-0.0389871	4.14963	6.82518e-05	0.000183077	1.23499
BIOCARTA_BCR_PATHWAY	0.313373	-0.0539375	3.95555	0.000139667	0.000349622	0.561673
REACTOME_SEMA4D_IN_SEMAPHORIN_SIGNALING	0.313021	-0.0524474	3.80653	0.000238435	0.000565548	0.0607772
POSITIVE_REGULATION_OF_TRANSCRIPTION_FACTOR_ACTIVITY	0.312556	-0.0575481	4.58001	1.29464e-05	4.24279e-05	2.80782
HEMOSTASIS	0.312386	-0.038822	4.6242	1.08548e-05	3.65072e-05	2.9752
NEGATIVE_REGULATION_OF_SIGNAL_TRANSDUCTION	0.311879	-0.0460401	5.00646	2.27155e-06	9.75243e-06	4.46545
INFLAMMATORY_RESPONSE	0.311828	-0.0254407	4.10687	8.00638e-05	0.000209997	1.08465
BIOCARTA_TPO_PATHWAY	0.308597	-0.0603944	4.1122	7.84917e-05	0.000206933	1.10332
BIOCARTA_CSK_PATHWAY	0.307921	-0.0618713	3.07978	0.00265004	0.00491922	-2.1653
PID_MET_PATHWAY	0.307917	-0.0546967	4.24753	4.71749e-05	0.000131832	1.58335
TBK1.DN.48HRS_DN	0.3076	-0.0674972	5.15455	1.21682e-06	5.79026e-06	5.06212
PID_RAS_PATHWAY	0.306874	-0.0484596	4.08067	8.82459e-05	0.000230278	0.993071
CELLULAR_CATABOLIC_PROCESS	0.306621	-0.050204	6.26397	8.58943e-09	1.1381e-07	9.82383
REACTOME_TAK1_ACTIVATES_NFKB_BY_PHOSPHORYLATION_AND_ACTIVATION_OF_IKKS_COMPLEX	0.306313	-0.0486405	4.27401	4.26515e-05	0.000120951	1.67855
PID_ARF6_PATHWAY	0.305977	-0.0565308	4.68935	8.35646e-06	2.95262e-05	3.22387
REACTOME_CIRCADIAN_REPRESSION_OF_EXPRESSION_BY_REV_ERBA	0.305955	-0.0558101	3.63895	0.000428134	0.000948187	-0.485128
REGULATION_OF_RESPONSE_TO_STIMULUS	0.305894	-0.0227954	4.67304	8.92401e-06	3.12442e-05	3.16138
REGULATION_OF_SIGNAL_TRANSDUCTION	0.304715	-0.0532559	5.01777	2.16655e-06	9.38023e-06	4.51065
CYTOKINE_METABOLIC_PROCESS	0.30322	-0.0282126	3.7072	0.000338038	0.000769724	-0.265076
INNATE_IMMUNE_RESPONSE	0.303201	-0.00377758	4.4429	2.22236e-05	6.72395e-05	2.29529
KEGG_BIOSYNTHESIS_OF_UNSATURATED_FATTY_ACIDS	0.303055	-0.0716182	4.35599	3.11413e-05	9.1344e-05	1.97587
CELLULAR_LOCALIZATION	0.302951	-0.0520544	6.07415	2.06754e-08	2.1749e-07	8.97674
PID_RET_PATHWAY	0.302707	-0.0552901	3.95641	0.000139236	0.000349112	0.564573
REACTOME_RORA_ACTIVATES_CIRCADIAN_EXPRESSION	0.302676	-0.0653395	3.82632	0.000222262	0.000529638	0.126453
PID_SYNDECAN_4_PATHWAY	0.302348	-0.0444844	4.01419	0.000112756	0.000287884	0.762625
KEGG_CYTOKINE_CYTOKINE_RECEPTOR_INTERACTION	0.302262	-0.0270937	4.00821	0.000115253	0.000293286	0.742045
ESTABLISHMENT_OF_CELLULAR_LOCALIZATION	0.30219	-0.0532368	5.93149	3.97046e-08	3.44779e-07	8.34809
KEGG_REGULATION_OF_ACTIN_CYTOSKELETON	0.30175	-0.0452054	5.05973	1.81679e-06	8.09395e-06	4.67886
T_CELL_ACTIVATION	0.301071	-0.0490209	2.94889	0.00393896	0.0069829	-2.52539
REACTOME_ACTIVATED_TLR4_SIGNALLING	0.300796	-0.0570368	4.58951	1.24661e-05	4.11168e-05	2.84372
REACTOME_NFKB_AND_MAP_KINASES_ACTIVATION_MEDIATED_BY_TLR4_SIGNALING_REPERTOIRE	0.299573	-0.0590619	4.61201	1.13968e-05	3.808e-05	2.92891
PID_AJDISS_2PATHWAY	0.299517	-0.0541987	4.7437	6.70754e-06	2.42576e-05	3.43301
PROTEIN_AMINO_ACID_DEPHOSPHORYLATION	0.29939	-0.0566622	5.2382	8.51632e-07	4.3487e-06	5.40365
PID_MTOR_4PATHWAY	0.298891	-0.0612511	4.48754	1.86584e-05	5.79354e-05	2.46102
SULFUR_METABOLIC_PROCESS	0.298744	-0.0564925	4.44385	2.21416e-05	6.71235e-05	2.29879
BLOOD_COAGULATION	0.29826	-0.034849	4.36643	2.99108e-05	8.80708e-05	2.01402
COAGULATION	0.29646	-0.0351036	4.43353	2.30509e-05	6.96057e-05	2.26066
ST_ADRENERGIC	0.296198	-0.034481	4.79885	5.35859e-06	2.02363e-05	3.64681
SINGH_KRAS_DEPENDENCY_SIGNATURE_	0.295652	-0.0132147	3.508	0.000668242	0.0013974	-0.898529
BIOCARTA_MPR_PATHWAY	0.295552	-0.0489662	4.06789	9.25198e-05	0.000240208	0.948577
REACTOME_HIV_INFECTION	0.294866	-0.0568379	4.44857	2.17365e-05	6.60257e-05	2.31629
HUMORAL_IMMUNE_RESPONSE	0.294825	-0.0181086	3.30672	0.00129646	0.00253841	-1.51052
AKT_UP_MTOR_DN.V1_UP	0.294637	-0.0444301	5.07964	1.67069e-06	7.4647e-06	4.75899
PID_PRLSIGNALINGEVENTSPATHWAY	0.294265	-0.0688416	3.50686	0.000670788	0.00140082	-0.902052
REACTOME_SIGNAL_AMPLIFICATION	0.294019	-0.048992	3.56453	0.000552133	0.00118524	-0.721513
BMI1_DN.V1_UP	0.293364	-0.0378068	4.5748	1.32176e-05	4.30411e-05	2.78814
REACTOME_INTEGRIN_CELL_SURFACE_INTERACTIONS	0.293348	-0.0403825	3.91986	0.000158946	0.000390881	0.440404
KEGG_NEUROTROPHIN_SIGNALING_PATHWAY	0.293259	-0.0532733	4.31604	3.63162e-05	0.000104107	1.8305
KEGG_JAK_STAT_SIGNALING_PATHWAY	0.29307	-0.0338584	4.64671	9.91941e-06	3.38803e-05	3.06084
REACTOME_SIGNALING_BY_SCF_KIT	0.293048	-0.0568372	4.26145	4.47429e-05	0.000125722	1.63333
BIOCARTA_CCR3_PATHWAY	0.29219	-0.0373763	4.10632	8.02278e-05	0.000210068	1.08272
REGULATION_OF_NUCLEOCYTOPLASMIC_TRANSPORT	0.291596	-0.054682	4.15181	6.76983e-05	0.000182228	1.24266
AKT_UP.V1_UP	0.29125	-0.0454232	5.26592	7.56136e-07	3.9396e-06	5.51754
RESPONSE_TO_VIRUS	0.291152	-0.032136	4.01083	0.000114153	0.000290966	0.751061
PID_P38ALPHABETADOWNSTREAMPATHWAY	0.291128	-0.0592572	4.76765	6.08555e-06	2.22173e-05	3.52566
BIOCARTA_INFLAM_PATHWAY	0.290562	-0.0275031	3.55435	0.000571516	0.00122	-0.753537
REGULATION_OF_CYTOKINE_BIOSYNTHETIC_PROCESS	0.289359	-0.0259127	3.58898	0.000508062	0.00110765	-0.644263
RESPONSE_TO_WOUNDING	0.28902	-0.0285791	4.16815	6.36735e-05	0.000173214	1.30043
PID_ENDOTHELINPATHWAY	0.28859	-0.0513987	3.9464	0.000144385	0.000359853	0.530507
KEGG_COMPLEMENT_AND_COAGULATION_CASCADES	0.288325	-0.0178244	3.74208	0.000299245	0.000686476	-0.151384
CYTOKINE_BIOSYNTHETIC_PROCESS	0.288198	-0.0272668	3.55569	0.000568932	0.00121789	-0.749331
KRAS.DF.V1_UP	0.287507	-0.053134	5.02385	2.11206e-06	9.24855e-06	4.53498
PID_AP1_PATHWAY	0.287215	-0.0323218	4.15378	6.71982e-05	0.000181199	1.24965
WOUND_HEALING	0.285883	-0.0382886	4.70432	7.86663e-06	2.79238e-05	3.28133
AMINO_ACID_TRANSPORT	0.285138	-0.0510027	4.49024	1.8462e-05	5.74414e-05	2.47106
NEGATIVE_REGULATION_OF_PROGRAMMED_CELL_DEATH	0.284799	-0.0577521	5.1741	1.11974e-06	5.44631e-06	5.14168
POSITIVE_REGULATION_OF_BINDING	0.284781	-0.0555712	4.50951	1.71139e-05	5.35724e-05	2.54297
REACTOME_CIRCADIAN_CLOCK	0.284648	-0.055708	4.33111	3.42744e-05	9.86513e-05	1.8852
REACTOME_M_G1_TRANSITION	0.284406	-0.0493087	3.04219	0.00297314	0.00539518	-2.27005
PROTEIN_LOCALIZATION	0.284307	-0.0553213	5.77946	7.89782e-08	6.12772e-07	7.6862
PID_REELINPATHWAY	0.284009	-0.0393549	3.94944	0.000142803	0.000356891	0.540842
PID_EPHBFWDPATHWAY	0.283674	-0.0548977	3.85123	0.000203382	0.000489966	0.209501
NEGATIVE_REGULATION_OF_APOPTOSIS	0.283409	-0.0578006	5.18376	1.07462e-06	5.26019e-06	5.18103
PID_CMYB_PATHWAY	0.28181	-0.049831	4.99225	2.41054e-06	1.02066e-05	4.40873
REACTOME_FORMATION_OF_INCISION_COMPLEX_IN_GG_NER	0.281327	-0.0468524	3.52484	0.000631442	0.00132767	-0.846027
CATABOLIC_PROCESS	0.280866	-0.0483684	5.83826	6.05927e-08	4.85057e-07	7.94117
KEGG_HISTIDINE_METABOLISM	0.280851	-0.0385762	4.88858	3.70711e-06	1.46474e-05	3.998
PROTEIN_PROCESSING	0.280824	-0.0618896	4.48454	1.88797e-05	5.85019e-05	2.44984
BIOCARTA_PPARA_PATHWAY	0.280539	-0.0535478	4.54973	1.45994e-05	4.66514e-05	2.69374
PID_PI3KCIAKTPATHWAY	0.280167	-0.0510686	3.56036	0.000560003	0.00120045	-0.734651
REGULATION_OF_SMALL_GTPASE_MEDIATED_SIGNAL_TRANSDUCTION	0.279973	-0.0521719	3.50576	0.000673279	0.00140221	-0.905487
PROTEIN_FOLDING	0.279705	-0.0583599	4.27846	4.19344e-05	0.000119137	1.69456
REACTOME_METABOLISM_OF_AMINO_ACIDS_AND_DERIVATIVES	0.278861	-0.0439691	5.81003	6.88221e-08	5.45255e-07	7.81862
PID_AMB2_NEUTROPHILS_PATHWAY	0.278097	-0.032195	3.57521	0.000532456	0.00115591	-0.687821
KEGG_LONG_TERM_POTENTIATION	0.277575	-0.03936	4.53186	1.56693e-05	4.9352e-05	2.62663
KEGG_CELL_ADHESION_MOLECULES_CAMS	0.277521	-0.0366534	3.60362	0.000483303	0.00105667	-0.59784
PID_IGF1_PATHWAY	0.277297	-0.0549211	3.78511	0.000257209	0.000603558	-0.0100499
MEMBRANE_ORGANIZATION_AND_BIOGENESIS	0.277001	-0.0553869	4.9021	3.50581e-06	1.39597e-05	4.05125
REACTOME_THROMBOXANE_SIGNALLING_THROUGH_TP_RECEPTOR	0.276006	-0.0499157	3.34666	0.0011391	0.00227377	-1.39138
REGULATION_OF_BODY_FLUID_LEVELS	0.27594	-0.035129	4.23784	4.89436e-05	0.00013628	1.54861
REACTOME_THROMBIN_SIGNALLING_THROUGH_PROTEINASE_ACTIVATED_RECEPTORS_PARS	0.275777	-0.0504033	3.40805	0.000931734	0.00190183	-1.20602
PID_HNF3APATHWAY	0.275731	-0.0189033	4.92284	3.21735e-06	1.30477e-05	4.13316
PID_INTEGRIN1_PATHWAY	0.275317	-0.0336723	3.54242	0.00059507	0.00126155	-0.791007
PID_NCADHERINPATHWAY	0.274817	-0.0403365	3.42284	0.000887363	0.0018185	-1.16095
NEGATIVE_REGULATION_OF_CELLULAR_PROTEIN_METABOLIC_PROCESS	0.274771	-0.0466553	4.35234	3.15828e-05	9.21115e-05	1.96256
PRC2_EZH2_UP.V1_DN	0.274556	-0.0530068	5.24009	8.44759e-07	4.32798e-06	5.41141
RECEPTOR_MEDIATED_ENDOCYTOSIS	0.274144	-0.0482122	3.89575	0.000173384	0.000425026	0.358925
ANTI_APOPTOSIS	0.274011	-0.0595699	4.92204	3.22805e-06	1.30566e-05	4.12999
CELLULAR_CARBOHYDRATE_METABOLIC_PROCESS	0.273858	-0.0510083	5.22112	9.16202e-07	4.60981e-06	5.33368
VIRAL_GENOME_REPLICATION	0.272844	-0.03524	3.2373	0.00161936	0.00314262	-1.71486
REACTOME_APOPTOTIC_EXECUTION_PHASE	0.272644	-0.054648	4.64788	9.87298e-06	3.38149e-05	3.0653
PID_ALPHASYNUCLEIN_PATHWAY	0.272186	-0.0278793	3.4028	0.000947982	0.00192987	-1.22198
REACTOME_MYD88_MAL_CASCADE_INITIATED_ON_PLASMA_MEMBRANE	0.272061	-0.05691	4.26804	4.36338e-05	0.00012283	1.65704
REACTOME_TRIF_MEDIATED_TLR3_SIGNALING	0.272018	-0.0574631	4.20922	5.45459e-05	0.000150515	1.44634
PDGF_UP.V1_UP	0.271413	-0.0474819	4.60868	1.15494e-05	3.85063e-05	2.91627
SMALL_GTPASE_MEDIATED_SIGNAL_TRANSDUCTION	0.270955	-0.048851	4.28172	4.14159e-05	0.000117882	1.70632
NEGATIVE_REGULATION_OF_PROTEIN_METABOLIC_PROCESS	0.270523	-0.0420481	4.37728	2.86818e-05	8.51042e-05	2.05372
SIG_CHEMOTAXIS	0.270373	-0.0552975	4.22961	5.04958e-05	0.000140094	1.51914
RESPONSE_TO_OTHER_ORGANISM	0.26985	-0.0246387	3.7898	0.000252987	0.000594557	0.00541598
PID_NOTCH_PATHWAY	0.269529	-0.0525094	4.26907	4.34621e-05	0.00012272	1.66076
POSITIVE_REGULATION_OF_CELLULAR_PROTEIN_METABOLIC_PROCESS	0.268651	-0.0372182	3.77739	0.000264315	0.000619288	-0.0355081
FATTY_ACID_METABOLIC_PROCESS	0.268174	-0.0553352	4.96129	2.74264e-06	1.13318e-05	4.28551
MACROMOLECULE_LOCALIZATION	0.267827	-0.0543097	5.32784	5.79064e-07	3.15611e-06	5.77316
POSITIVE_REGULATION_OF_PROTEIN_MODIFICATION_PROCESS	0.267731	-0.0478684	4.16333	6.4835e-05	0.000175951	1.28339
PID_AVB3_INTEGRIN_PATHWAY	0.267543	-0.0529476	3.68615	0.000363708	0.00082088	-0.33329
TBK1.DN.48HRS_UP	0.267482	-0.0550374	3.70531	0.000340272	0.000773666	-0.271217
ENERGY_DERIVATION_BY_OXIDATION_OF_ORGANIC_COMPOUNDS	0.26738	-0.0601933	3.82528	0.000223087	0.000530782	0.122988
PID_TELOMERASEPATHWAY	0.26736	-0.0492601	3.84864	0.000205267	0.000493733	0.200869
SPHINGOLIPID_METABOLIC_PROCESS	0.267356	-0.0621386	3.86694	0.000192267	0.000466847	0.262108
PID_INTEGRIN2_PATHWAY	0.266845	-0.0293199	2.80515	0.00600337	0.010241	-2.90557
E2F1_UP.V1_DN	0.266513	-0.0518138	4.56279	1.38628e-05	4.45757e-05	2.74288
KEGG_ADHERENS_JUNCTION	0.26641	-0.0573261	4.0616	9.46986e-05	0.000244214	0.926684
REGULATION_OF_HYDROLASE_ACTIVITY	0.266392	-0.0594875	4.34554	3.24222e-05	9.40183e-05	1.93774
ACTIN_POLYMERIZATION_AND_OR_DEPOLYMERIZATION	0.266292	-0.0585597	3.39881	0.000960503	0.00195277	-1.23409
PID_NEPHRIN_NEPH1_PATHWAY	0.26586	-0.0448887	3.85797	0.000198542	0.000479058	0.232042
BIOCARTA_SPPA_PATHWAY	0.265806	-0.049051	3.12074	0.00233529	0.00437191	-2.04996
YAP1_UP	0.265778	-0.0569747	3.83752	0.000213574	0.000510517	0.163752
KEGG_DRUG_METABOLISM_OTHER_ENZYMES	0.26551	-0.00869368	5.99701	2.94482e-08	2.77681e-07	8.63592
PID_GLYPICAN_1PATHWAY	0.265362	-0.0471152	3.75273	0.000288269	0.00066828	-0.116511
PID_CXCR3PATHWAY	0.264772	-0.0471647	3.48622	0.000718822	0.001491	-0.966113
LEUKOCYTE_ACTIVATION	0.26432	-0.0402811	2.79264	0.00622341	0.0105346	-2.9379
PID_CASPASE_PATHWAY	0.264212	-0.0575618	4.01582	0.000112084	0.000287123	0.76824
BIOCARTA_TFF_PATHWAY	0.263924	-0.0543641	3.52657	0.000627767	0.00132175	-0.840615
NUCLEAR_EXPORT	0.263665	-0.0577738	3.35061	0.00112455	0.00225349	-1.37953
REGULATION_OF_PROGRAMMED_CELL_DEATH	0.263404	-0.0541094	5.10917	1.4749e-06	6.70685e-06	4.87816
REACTOME_PYRIMIDINE_METABOLISM	0.263075	-0.0447361	3.43114	0.000863345	0.00177401	-1.13559
REACTOME_MITOTIC_M_M_G1_PHASES	0.262882	-0.0449685	2.71786	0.00769886	0.0128761	-3.12851
REGULATION_OF_APOPTOSIS	0.262594	-0.0539957	5.11071	1.46532e-06	6.70297e-06	4.88439
B_CELL_ACTIVATION	0.262349	-0.0388942	2.87962	0.00483475	0.00836825	-2.71063
MULTI_ORGANISM_PROCESS	0.260743	-0.0151676	4.67224	8.95273e-06	3.12735e-05	3.15832
POSITIVE_REGULATION_OF_PROTEIN_METABOLIC_PROCESS	0.259948	-0.0365979	3.6411	0.000424981	0.000942563	-0.478251
GLYCOPROTEIN_METABOLIC_PROCESS	0.259464	-0.0450923	4.86979	4.00568e-06	1.57865e-05	3.92413
BIOCARTA_GH_PATHWAY	0.259429	-0.0455993	3.93716	0.000149307	0.000370138	0.499063
REACTOME_SULFUR_AMINO_ACID_METABOLISM	0.259351	-0.0498652	4.85107	4.3264e-06	1.67498e-05	3.8507
REACTOME_APOPTOTIC_CLEAVAGE_OF_CELLULAR_PROTEINS	0.259147	-0.0490639	4.19349	5.78821e-05	0.000159435	1.39034
GLUCOSE_METABOLIC_PROCESS	0.258822	-0.0468096	4.14529	6.93701e-05	0.000185107	1.21968
REACTOME_HEMOSTASIS	0.258111	-0.0442185	4.37641	2.87783e-05	8.52258e-05	2.05054
REACTOME_PPARA_ACTIVATES_GENE_EXPRESSION	0.25808	-0.0621506	4.78682	5.62824e-06	2.10477e-05	3.60005
MTOR_UP.N4.V1_UP	0.257977	-0.0550104	4.82359	4.84274e-06	1.84697e-05	3.74325
BIOCARTA_MYOSIN_PATHWAY	0.257491	-0.0501404	3.94481	0.000145221	0.000361172	0.525091
DEPHOSPHORYLATION	0.25739	-0.0544907	4.63589	1.03588e-05	3.52244e-05	3.01965
REACTOME_CHEMOKINE_RECEPTORS_BIND_CHEMOKINES	0.256821	-0.0143785	2.48527	0.0145388	0.0232048	-3.69245
GLYCOPROTEIN_BIOSYNTHETIC_PROCESS	0.256654	-0.0477825	4.72445	7.25178e-06	2.59813e-05	3.35876
PDGF_UP.V1_DN	0.256248	-0.0348294	5.48394	2.93472e-07	1.74157e-06	6.42495
REACTOME_PHOSPHOLIPID_METABOLISM	0.256	-0.0499589	4.45462	2.12287e-05	6.47393e-05	2.33869
KEGG_ENDOCYTOSIS	0.255818	-0.0506445	4.17605	6.18091e-05	0.000168441	1.32844
POST_TRANSLATIONAL_PROTEIN_MODIFICATION	0.254957	-0.0523273	4.76887	6.0552e-06	2.21591e-05	3.53042
POSITIVE_REGULATION_OF_DNA_BINDING	0.254936	-0.0563488	3.93377	0.000151151	0.000374104	0.487555
LYMPHOCYTE_ACTIVATION	0.254877	-0.0468059	2.64437	0.00945177	0.0154711	-3.31145
AMINO_ACID_METABOLIC_PROCESS	0.254844	-0.0412881	5.12781	1.36301e-06	6.29111e-06	4.95361
REACTOME_SEMAPHORIN_INTERACTIONS	0.254833	-0.0576647	3.45402	0.000800276	0.00165104	-1.06545
REACTOME_PLC_BETA_MEDIATED_EVENTS	0.254689	-0.0549129	3.70859	0.000336398	0.000767127	-0.260542
PID_LYSOPHOSPHOLIPID_PATHWAY	0.253726	-0.0501238	3.57993	0.000523983	0.00113913	-0.672924
KEGG_PROPANOATE_METABOLISM	0.253445	-0.0573636	3.67065	0.000383772	0.000858598	-0.383306
PID_ERBB2ERBB3PATHWAY	0.252744	-0.0600943	3.53794	0.00060415	0.00127903	-0.805055
REACTOME_INCRETIN_SYNTHESIS_SECRETION_AND_INACTIVATION	0.251785	-0.0121642	3.84504	0.000207922	0.000499339	0.188841
CELL_ACTIVATION	0.251285	-0.0397646	2.78716	0.0063221	0.0106781	-2.95203
CELLULAR_PROTEIN_COMPLEX_ASSEMBLY	0.251274	-0.0535122	4.65887	9.44698e-06	3.28507e-05	3.10723
KEGG_CHRONIC_MYELOID_LEUKEMIA	0.250892	-0.051965	3.57241	0.000537546	0.00116204	-0.696654
PROTEIN_AMINO_ACID_PHOSPHORYLATION	0.250174	-0.0526963	4.40871	2.53901e-05	7.60714e-05	2.16912
ACTIVATION_OF_PROTEIN_KINASE_ACTIVITY	0.249968	-0.0422949	3.84295	0.000209481	0.000502298	0.181852
PID_TRKRPATHWAY	0.249641	-0.0519896	3.64648	0.000417176	0.000927929	-0.461002
REACTOME_GROWTH_HORMONE_RECEPTOR_SIGNALING	0.249182	-0.0521341	3.39828	0.000962174	0.00195358	-1.2357
PROTEIN_AMINO_ACID_N_LINKED_GLYCOSYLATION	0.248608	-0.0507388	4.07557	8.99294e-05	0.000233877	0.975291
REACTOME_SEMA4D_INDUCED_CELL_MIGRATION_AND_GROWTH_CONE_COLLAPSE	0.248361	-0.0570505	2.9284	0.00418662	0.00735409	-2.58058
PHOSPHORYLATION	0.247473	-0.0546458	4.5674	1.36119e-05	4.40453e-05	2.76023
RESPONSE_TO_BACTERIUM	0.247361	-0.0086345	3.18365	0.00191874	0.00366803	-1.87033
BIOCARTA_VIP_PATHWAY	0.24725	-0.0493828	3.21496	0.00173832	0.00335653	-1.77987
PHOSPHOLIPID_BIOSYNTHETIC_PROCESS	0.24618	-0.0569458	3.86489	0.000193684	0.000469546	0.255234
KEGG_INSULIN_SIGNALING_PATHWAY	0.245875	-0.049414	4.5008	1.7711e-05	5.53288e-05	2.51044
PID_PLK1_PATHWAY	0.245521	-0.0578709	2.29526	0.0237251	0.0364655	-4.11989
BIOCARTA_MTOR_PATHWAY	0.245474	-0.0557055	3.07845	0.00266095	0.00493352	-2.16904
RHO_PROTEIN_SIGNAL_TRANSDUCTION	0.244169	-0.0533926	3.38591	0.00100206	0.0020292	-1.27318
KEGG_PYRUVATE_METABOLISM	0.243488	-0.0622964	4.03116	0.000105943	0.000271843	0.821196
LEUKOCYTE_DIFFERENTIATION	0.243286	-0.0289956	3.17464	0.00197384	0.00375934	-1.89625
CARBOXYLIC_ACID_METABOLIC_PROCESS	0.242878	-0.0471852	5.17185	1.13054e-06	5.4815e-06	5.13249
RESPONSE_TO_EXTERNAL_STIMULUS	0.242556	-0.0271436	3.77168	0.000269686	0.00062995	-0.0542946
BIOCARTA_BIOPEPTIDES_PATHWAY	0.241977	-0.0538552	3.75213	0.000288884	0.000668696	-0.118498
NITROGEN_COMPOUND_METABOLIC_PROCESS	0.24137	-0.0482469	4.72531	7.2267e-06	2.5952e-05	3.36206
PID_WNT_NONCANONICAL_PATHWAY	0.241071	-0.0567615	3.56511	0.000551047	0.00118524	-0.719684
KEGG_PENTOSE_AND_GLUCURONATE_INTERCONVERSIONS	0.240889	0.0214572	4.1472	6.88767e-05	0.000184431	1.2264
MTOR_UP.N4.V1_DN	0.240337	-0.0502371	4.12254	7.55239e-05	0.000199794	1.13962
REACTOME_NGF_SIGNALLING_VIA_TRKA_FROM_THE_PLASMA_MEMBRANE	0.240325	-0.0534525	3.56484	0.000551547	0.00118524	-0.720528
REACTOME_G1_S_TRANSITION	0.239697	-0.0473272	2.63795	0.00962094	0.0157313	-3.32723
P53_DN.V1_UP	0.239527	-0.043097	4.52048	1.63893e-05	5.1409e-05	2.584
REACTOME_TRANSPORT_OF_GLUCOSE_AND_OTHER_SUGARS_BILE_SALTS_AND_ORGANIC_ACIDS_METAL_IONS_AND_AMINE_COMPOUNDS	0.239126	-0.0229905	4.8929	3.64157e-06	1.44255e-05	4.01501
APOPTOTIC_PROGRAM	0.238468	-0.0512291	4.47075	1.99291e-05	6.1385e-05	2.39856
REACTOME_EFFECTS_OF_PIP2_HYDROLYSIS	0.238204	-0.0282845	3.68216	0.000368772	0.00083002	-0.34617
REACTOME_SIGNALING_BY_TGF_BETA_RECEPTOR_COMPLEX	0.237369	-0.0502021	3.20902	0.00177127	0.00341585	-1.79708
NEGATIVE_REGULATION_OF_TRANSPORT	0.237272	-0.039508	3.37488	0.00103889	0.00209276	-1.30649
BIOCARTA_IGF1MTOR_PATHWAY	0.237127	-0.0700815	3.36018	0.00109004	0.00219291	-1.3508
REGULATION_OF_ORGANELLE_ORGANIZATION_AND_BIOGENESIS	0.237053	-0.063798	3.62493	0.000449266	0.000987871	-0.529945
ORGANIC_ACID_METABOLIC_PROCESS	0.236616	-0.0472618	5.04549	1.92879e-06	8.5188e-06	4.6217
BIOCARTA_CHEMICAL_PATHWAY	0.236458	-0.0696708	3.31289	0.0012709	0.00249709	-1.4922
KEGG_BETA_ALANINE_METABOLISM	0.236391	-0.0463234	3.80312	0.00024134	0.000571555	0.0494606
AMINE_METABOLIC_PROCESS	0.236224	-0.046845	4.64774	9.87827e-06	3.38149e-05	3.06479
BIOCARTA_PGC1A_PATHWAY	0.235299	-0.0544425	3.63697	0.000431064	0.000953302	-0.491473
CARBOHYDRATE_METABOLIC_PROCESS	0.234585	-0.04734	4.82083	4.8979e-06	1.86338e-05	3.73246
REACTOME_METABOLISM_OF_LIPIDS_AND_LIPOPROTEINS	0.234105	-0.0474796	4.99314	2.40165e-06	1.01971e-05	4.41226
ELECTRON_TRANSPORT_GO_0006118	0.234062	-0.0432976	3.87829	0.000184606	0.000449667	0.30018
NEGATIVE_REGULATION_OF_DEVELOPMENTAL_PROCESS	0.233728	-0.0470489	4.4561	2.11063e-05	6.44937e-05	2.34417
ATF2_UP.V1_DN	0.233543	-0.0479768	4.31564	3.6373e-05	0.000104107	1.82902
REACTOME_ACYL_CHAIN_REMODELLING_OF_PE	0.233082	-0.0249421	3.73488	0.000306893	0.000702973	-0.174934
RESPONSE_TO_DRUG	0.232868	-0.0501511	3.6749	0.000378171	0.000848539	-0.369615
MESODERM_DEVELOPMENT	0.232684	-0.0387225	3.04904	0.00291174	0.00530883	-2.25107
KEGG_OOCYTE_MEIOSIS	0.232599	-0.0477012	3.46663	0.000767392	0.0015896	-1.02664
EXOCYTOSIS	0.232029	-0.0407756	3.89195	0.000175768	0.00042979	0.346132
REGULATION_OF_CELL_GROWTH	0.231885	-0.0514462	4.37894	2.84987e-05	8.47244e-05	2.05978
REACTOME_TRAF6_MEDIATED_INDUCTION_OF_NFKB_AND_MAP_KINASES_UPON_TLR7_8_OR_9_ACTIVATION	0.23182	-0.0531417	3.67255	0.000381261	0.000854225	-0.377194
REACTOME_MITOTIC_PROMETAPHASE	0.231703	-0.0406785	2.1684	0.0324075	0.0486904	-4.3882
PROGRAMMED_CELL_DEATH	0.231573	-0.0521	4.62546	1.08005e-05	3.64042e-05	2.97997
ALK_DN.V1_UP	0.231429	-0.0132687	3.97028	0.000132382	0.000333013	0.611943
APOPTOSIS_GO	0.230838	-0.0519481	4.62294	1.09098e-05	3.66122e-05	2.9704
BIOCARTA_PAR1_PATHWAY	0.23059	-0.0478735	3.32167	0.00123532	0.00244047	-1.46606
REACTOME_FATTY_ACID_TRIACYLGLYCEROL_AND_KETONE_BODY_METABOLISM	0.230318	-0.0616362	4.5724	1.3344e-05	4.3361e-05	2.7791
AMINE_TRANSPORT	0.230215	-0.0360023	4.14533	6.93608e-05	0.000185107	1.2198
KEGG_FC_EPSILON_RI_SIGNALING_PATHWAY	0.229983	-0.0433491	3.59593	0.000496166	0.00108325	-0.62225
RESPONSE_TO_OXIDATIVE_STRESS	0.229773	-0.0469454	4.14009	7.07338e-05	0.000188093	1.20133
PID_ATF2_PATHWAY	0.229675	-0.0409096	3.57044	0.000541156	0.0011682	-0.702869
RESPONSE_TO_CHEMICAL_STIMULUS	0.229674	-0.0364357	4.76957	6.03815e-06	2.21495e-05	3.5331
MONOCARBOXYLIC_ACID_METABOLIC_PROCESS	0.229	-0.0543969	4.63078	1.05729e-05	3.5794e-05	3.00021
KEGG_ALDOSTERONE_REGULATED_SODIUM_REABSORPTION	0.228962	-0.0365591	3.75442	0.000286564	0.000665331	-0.110973
REACTOME_METABOLISM_OF_NUCLEOTIDES	0.228947	-0.0470607	3.67505	0.000377979	0.000848539	-0.369142
REACTOME_SIGNALLING_TO_ERKS	0.228944	-0.0490334	3.1595	0.00206972	0.00391287	-1.93965
REACTOME_INTRINSIC_PATHWAY_FOR_APOPTOSIS	0.22892	-0.0605914	3.0877	0.00258631	0.00481837	-2.14311
ST_GA13_PATHWAY	0.227647	-0.0465504	3.32008	0.00124167	0.00244817	-1.47079
POSITIVE_REGULATION_OF_TRANSFERASE_ACTIVITY	0.227521	-0.0491421	4.18762	5.91757e-05	0.000162416	1.3695
PROTEIN_IMPORT	0.227261	-0.0575529	3.92341	0.000156919	0.000387756	0.452439
BIOCARTA_CXCR4_PATHWAY	0.22709	-0.0483648	3.00195	0.00335919	0.00605994	-2.38101
REACTOME_EGFR_DOWNREGULATION	0.226917	-0.062884	3.0507	0.00289694	0.00529441	-2.24643
REACTOME_ADP_SIGNALLING_THROUGH_P2RY1	0.226701	-0.049501	2.77166	0.00660893	0.0111503	-2.99184
CELL_MIGRATION	0.226673	-0.0360672	3.79203	0.000250997	0.000591691	0.0127927
ALCOHOL_METABOLIC_PROCESS	0.22648	-0.0506266	4.91685	3.29818e-06	1.32704e-05	4.10949
CELLULAR_LIPID_METABOLIC_PROCESS	0.225844	-0.0477695	5.05198	1.87694e-06	8.33775e-06	4.64774
MEMBRANE_LIPID_METABOLIC_PROCESS	0.225493	-0.0549737	4.21474	5.34188e-05	0.00014767	1.46604
REGULATION_OF_BINDING	0.224857	-0.0636942	3.97292	0.000131114	0.000330365	0.620973
PID_ERBB1_INTERNALIZATION_PATHWAY	0.224483	-0.0573356	3.35416	0.00111163	0.00223344	-1.36889
REACTOME_L1CAM_INTERACTIONS	0.224221	-0.0544837	3.5143	0.000654233	0.00137184	-0.878894
REGULATION_OF_INTRACELLULAR_TRANSPORT	0.224167	-0.0511687	3.54504	0.000589816	0.00125214	-0.782781
REACTOME_AMINO_ACID_TRANSPORT_ACROSS_THE_PLASMA_MEMBRANE	0.223586	-0.0312856	4.07858	8.8931e-05	0.000231673	0.985795
LIPID_METABOLIC_PROCESS	0.223105	-0.0451557	5.11314	1.45033e-06	6.65422e-06	4.89422
GLI1_UP.V1_DN	0.222116	-0.0650762	3.62603	0.000447577	0.000985566	-0.526441
PID_ALK1PATHWAY	0.222111	-0.0572181	2.59507	0.0108227	0.0176212	-3.43174
POSITIVE_REGULATION_OF_TRANSCRIPTION_FROM_RNA_POLYMERASE_II_PROMOTER	0.221432	-0.0500079	3.43713	0.000846404	0.00174153	-1.11727
ST_GRANULE_CELL_SURVIVAL_PATHWAY	0.221169	-0.0501958	3.28641	0.0013841	0.00269627	-1.57068
REACTOME_GAP_JUNCTION_TRAFFICKING	0.220924	-0.00998599	3.2739	0.00144079	0.00279962	-1.60758
ORGANELLE_LOCALIZATION	0.220729	-0.0502728	2.78786	0.00630934	0.0106683	-2.95021
CARBOHYDRATE_CATABOLIC_PROCESS	0.220592	-0.0385819	3.89986	0.000170836	0.00041945	0.372795
GLYCEROPHOSPHOLIPID_METABOLIC_PROCESS	0.219878	-0.0600527	3.58479	0.000515371	0.00112199	-0.657531
REGULATION_OF_DEVELOPMENTAL_PROCESS	0.219741	-0.0495336	4.32448	3.51591e-05	0.000101008	1.86111
CELLULAR_CARBOHYDRATE_CATABOLIC_PROCESS	0.21912	-0.0405635	3.82143	0.000226161	0.000537263	0.110191
MYELOID_CELL_DIFFERENTIATION	0.218794	-0.038397	3.20206	0.00181065	0.00347871	-1.81723
ST_DIFFERENTIATION_PATHWAY_IN_PC12_CELLS	0.218529	-0.0318127	3.05393	0.00286859	0.00525508	-2.23748
POSITIVE_REGULATION_OF_DEVELOPMENTAL_PROCESS	0.218295	-0.0523149	4.34507	3.24813e-05	9.40183e-05	1.93602
REGULATION_OF_PROTEIN_MODIFICATION_PROCESS	0.218157	-0.0489915	3.65288	0.000408078	0.000909008	-0.44048
KEGG_COLORECTAL_CANCER	0.217704	-0.0561169	3.06405	0.00278113	0.00513156	-2.20928
KEGG_ARGININE_AND_PROLINE_METABOLISM	0.217465	-0.0421081	3.74523	0.000295957	0.000681987	-0.141075
KEGG_NITROGEN_METABOLISM	0.217097	-0.031837	3.77371	0.000267765	0.000626415	-0.0476181
BIOCARTA_AGR_PATHWAY	0.216954	-0.0520439	3.35198	0.00111954	0.00224639	-1.37542
BIOCARTA_HDAC_PATHWAY	0.216512	-0.0489951	3.41013	0.000925369	0.00189135	-1.19969
REACTOME_ANTIVIRAL_MECHANISM_BY_IFN_STIMULATED_GENES	0.216402	-0.0571088	3.17356	0.00198052	0.0037621	-1.89934
REACTOME_PLATELET_AGGREGATION_PLUG_FORMATION	0.216146	-0.026734	2.99433	0.00343732	0.00617192	-2.40188
BIOCARTA_WNT_PATHWAY	0.216078	-0.041125	2.70123	0.00806729	0.0134193	-3.17028
NEGATIVE_REGULATION_OF_BIOSYNTHETIC_PROCESS	0.214381	-0.042366	3.99857	0.000119395	0.000303323	0.708883
REACTOME_TRIGLYCERIDE_BIOSYNTHESIS	0.214179	-0.0562071	3.52982	0.000620931	0.00131275	-0.830462
SIG_CD40PATHWAYMAP	0.213979	-0.0544797	3.17494	0.00197198	0.00375934	-1.89539
KEGG_ACUTE_MYELOID_LEUKEMIA	0.213254	-0.0584455	3.04603	0.00293854	0.00534501	-2.2594
G1_S_TRANSITION_OF_MITOTIC_CELL_CYCLE	0.213005	-0.0630776	2.86439	0.00505526	0.00871068	-2.75085
KEGG_FATTY_ACID_METABOLISM	0.212831	-0.0486306	3.55405	0.000572098	0.00122	-0.754481
CORDENONSI_YAP_CONSERVED_SIGNATURE	0.212715	-0.063827	2.89049	0.00468279	0.00816037	-2.6818
REACTOME_SIGNALING_BY_ROBO_RECEPTOR	0.212583	-0.0551832	3.03459	0.00304278	0.00551504	-2.29111
PID_EPHRINBREVPATHWAY	0.211978	-0.0417021	3.10099	0.00248245	0.0046305	-2.10573
REACTOME_PTM_GAMMA_CARBOXYLATION_HYPUSINE_FORMATION_AND_ARYLSULFATASE_ACTIVATION	0.211294	-0.0422121	3.34086	0.00116077	0.00230803	-1.40874
REACTOME_RNA_POL_II_TRANSCRIPTION_PRE_INITIATION_AND_PROMOTER_OPENING	0.211031	-0.0650001	3.05132	0.00289148	0.00529073	-2.24471
NEGATIVE_REGULATION_OF_CELLULAR_BIOSYNTHETIC_PROCESS	0.210864	-0.0424109	4.06414	9.38131e-05	0.000242745	0.93552
REACTOME_DNA_REPLICATION	0.210456	-0.0420914	2.15499	0.0334694	0.0500901	-4.41574
PID_P75NTRPATHWAY	0.210415	-0.0504076	3.28	0.00141285	0.0027488	-1.58958
POSITIVE_REGULATION_OF_CATALYTIC_ACTIVITY	0.210304	-0.0482566	3.98123	0.000127203	0.000321565	0.6494
SECRETION	0.20998	-0.0406498	4.41034	2.523e-05	7.58875e-05	2.17511
BIOCARTA_RACCYCD_PATHWAY	0.209813	-0.0519486	2.68084	0.00854121	0.0141311	-3.22122
REACTOME_RNA_POL_II_PRE_TRANSCRIPTION_EVENTS	0.209184	-0.0634291	3.07164	0.00271716	0.00501956	-2.18809
KEGG_TYROSINE_METABOLISM	0.209125	-0.0220603	4.08753	8.6028e-05	0.000224872	1.01702
BCAT_GDS748_UP	0.208433	-0.0468171	3.4395	0.000839782	0.00173022	-1.11001
INDUCTION_OF_APOPTOSIS_BY_INTRACELLULAR_SIGNALS	0.208136	-0.0563755	3.15488	0.00209986	0.0039601	-1.95286
TGFB_UP.V1_UP	0.208017	-0.0463962	3.5746	0.00053357	0.0011567	-0.689762
RESPONSE_TO_HYPOXIA	0.207253	-0.0506974	3.51249	0.000658226	0.00137833	-0.884534
CAMP_UP.V1_DN	0.206123	-0.057952	3.85917	0.00019769	0.000477752	0.236068
ACTIN_CYTOSKELETON_ORGANIZATION_AND_BIOGENESIS	0.206117	-0.0512873	3.17155	0.00199307	0.00377725	-1.90512
KEGG_LONG_TERM_DEPRESSION	0.205498	-0.0325574	3.75658	0.000284401	0.000661308	-0.103901
PID_NETRIN_PATHWAY	0.204662	-0.0475941	2.96343	0.00377156	0.00670936	-2.48605
PID_ERA_GENOMIC_PATHWAY	0.204283	-0.052377	4.14093	7.0512e-05	0.000187828	1.20429
REACTOME_CELL_CYCLE_CHECKPOINTS	0.203144	-0.0462366	2.31507	0.0225728	0.0349037	-4.07676
BEHAVIOR	0.202255	-0.0172152	3.14215	0.00218494	0.00411047	-1.98917
KEGG_RETINOL_METABOLISM	0.201125	-0.00580011	3.92255	0.000157409	0.000387905	0.449513
GLYCEROPHOSPHOLIPID_BIOSYNTHETIC_PROCESS	0.201043	-0.0593585	2.86565	0.00503666	0.00868837	-2.74753
STEROID_METABOLIC_PROCESS	0.200908	-0.0299742	4.06455	9.36708e-05	0.000242745	0.936948
CRX_DN.V1_UP	0.200851	-0.047466	4.40969	2.52933e-05	7.59292e-05	2.17274
KEGG_PHOSPHATIDYLINOSITOL_SIGNALING_SYSTEM	0.200619	-0.0492766	3.5522	0.000575706	0.00122557	-0.760315
LIPID_BIOSYNTHETIC_PROCESS	0.200281	-0.0568399	3.76233	0.000278709	0.000649053	-0.0850246
REACTOME_GLUCOSE_METABOLISM	0.20005	-0.0567693	3.02934	0.00309173	0.00559057	-2.30562
PHOSPHOLIPID_METABOLIC_PROCESS	0.199928	-0.0518094	3.74848	0.000292606	0.000675279	-0.130449
REACTOME_ACYL_CHAIN_REMODELLING_OF_PC	0.199375	-0.0256731	3.29676	0.00133875	0.00261456	-1.54005
KEGG_CYSTEINE_AND_METHIONINE_METABOLISM	0.199215	-0.0505946	3.54774	0.000584457	0.00124248	-0.774314
REACTOME_DARPP_32_EVENTS	0.198723	-0.0562878	2.5634	0.0117952	0.0190633	-3.50796
CELLULAR_CATION_HOMEOSTASIS	0.198301	-0.0315087	2.98529	0.00353214	0.00632738	-2.42658
ESC_V6.5_UP_EARLY.V1_DN	0.197881	-0.0353051	2.99797	0.00339977	0.00611879	-2.39191
REACTOME_PURINE_METABOLISM	0.196897	-0.0453727	3.46075	0.000782563	0.00161666	-1.04475
REACTOME_SYNTHESIS_OF_DNA	0.196736	-0.0475428	2.12973	0.0355529	0.0530017	-4.46722
GENERATION_OF_PRECURSOR_METABOLITES_AND_ENERGY	0.196507	-0.0424214	3.74406	0.000297181	0.000683782	-0.144925
CSR_LATE_UP.V1_UP	0.195787	-0.0344791	2.45124	0.0159032	0.0251473	-3.77124
POSITIVE_REGULATION_OF_HYDROLASE_ACTIVITY	0.195597	-0.0560593	2.9924	0.00345736	0.00620066	-2.40716
REACTOME_REGULATION_OF_INSULIN_SECRETION_BY_GLUCAGON_LIKE_PEPTIDE1	0.195506	-0.0357349	3.0617	0.00280118	0.00516236	-2.21583
REACTOME_ADP_SIGNALLING_THROUGH_P2RY12	0.195193	-0.0434335	2.41795	0.0173469	0.0272341	-3.84737
KEGG_TYPE_II_DIABETES_MELLITUS	0.195182	-0.04108	3.52057	0.000640571	0.00134502	-0.859333
REACTOME_CA_DEPENDENT_EVENTS	0.19497	-0.0556514	2.58919	0.0109974	0.0178679	-3.44595
ERB2_UP.V1_UP	0.194386	-0.0543778	3.39316	0.000978495	0.0019841	-1.25122
KEGG_REGULATION_OF_AUTOPHAGY	0.193797	-0.0130597	3.31259	0.0012721	0.00249709	-1.49307
PROTEIN_IMPORT_INTO_NUCLEUS	0.193126	-0.0545753	3.34092	0.00116057	0.00230803	-1.40858
KEGG_FRUCTOSE_AND_MANNOSE_METABOLISM	0.193035	-0.0601509	3.05016	0.00290178	0.00529695	-2.24795
PID_SMAD2_3NUCLEARPATHWAY	0.193025	-0.0593275	3.05413	0.00286677	0.00525508	-2.2369
KEGG_INOSITOL_PHOSPHATE_METABOLISM	0.192411	-0.0552449	3.19004	0.00188055	0.0036085	-1.85193
ACTIN_FILAMENT_BASED_PROCESS	0.192031	-0.0483739	3.0835	0.00261992	0.00487508	-2.15488
BIOCARTA_NOS1_PATHWAY	0.191739	-0.0288823	2.90003	0.00455303	0.00795228	-2.65642
REGULATION_OF_PROTEIN_SECRETION	0.191574	-0.0350421	2.98143	0.00357337	0.00638636	-2.4371
SECONDARY_METABOLIC_PROCESS	0.191036	-0.052816	3.13638	0.00222451	0.0041798	-2.00557
CATION_HOMEOSTASIS	0.190511	-0.0325538	2.92988	0.0041683	0.00733346	-2.57661
REGULATION_OF_MOLECULAR_FUNCTION	0.190472	-0.0501522	3.87713	0.000185378	0.000450832	0.296273
POSITIVE_REGULATION_OF_CASPASE_ACTIVITY	0.190179	-0.0502482	3.15621	0.00209111	0.00394845	-1.94905
REACTOME_CELL_CELL_COMMUNICATION	0.189082	-0.0353829	3.52663	0.000627632	0.00132175	-0.840416
REACTOME_PERK_REGULATED_GENE_EXPRESSION	0.188537	-0.0483259	2.73192	0.00739922	0.0123884	-3.09301
REACTOME_OPIOID_SIGNALLING	0.188144	-0.0517419	2.8424	0.00538985	0.00923545	-2.8086
CASPASE_ACTIVATION	0.18801	-0.0537458	2.97959	0.00359317	0.0064143	-2.44212
PTEN_DN.V2_UP	0.187665	-0.0326416	3.50006	0.000686273	0.00142541	-0.923196
REGULATION_OF_TRANSCRIPTION_FACTOR_ACTIVITY	0.187326	-0.0608195	3.17322	0.00198263	0.0037621	-1.90032
REACTOME_AMINO_ACID_AND_OLIGOPEPTIDE_SLC_TRANSPORTERS	0.187086	-0.0230429	3.72058	0.000322624	0.000736811	-0.221561
REACTOME_G_PROTEIN_ACTIVATION	0.186928	-0.0369798	2.63129	0.00979935	0.015989	-3.34356
REACTOME_DOWNSTREAM_SIGNAL_TRANSDUCTION	0.185907	-0.053267	2.69883	0.0081219	0.0134955	-3.1763
PID_ILK_PATHWAY	0.185324	-0.0602767	2.76631	0.00671055	0.011297	-3.00552
REACTOME_SIGNALLING_BY_NGF	0.184979	-0.0527652	3.04626	0.00293647	0.00534501	-2.25876
KEGG_VASCULAR_SMOOTH_MUSCLE_CONTRACTION	0.184686	-0.042491	3.01381	0.00324082	0.00585328	-2.34843
PID_PI3KPLCTRKPATHWAY	0.184417	-0.0522521	2.3062	0.0230826	0.0355847	-4.09611
REGULATION_OF_CELLULAR_PROTEIN_METABOLIC_PROCESS	0.183582	-0.0471377	3.5697	0.00054253	0.00116952	-0.705224
REACTOME_NUCLEAR_RECEPTOR_TRANSCRIPTION_PATHWAY	0.183564	-0.0588755	3.34863	0.00113182	0.00226218	-1.38547
POSITIVE_REGULATION_OF_MAP_KINASE_ACTIVITY	0.183518	-0.0508464	3.32617	0.00121745	0.00241137	-1.45265
KEGG_ENDOMETRIAL_CANCER	0.183287	-0.0552468	2.76711	0.00669516	0.0112834	-3.00346
DEFENSE_RESPONSE_TO_BACTERIUM	0.182992	0.00861842	2.4585	0.0156027	0.0246977	-3.75451
CELLULAR_COMPONENT_DISASSEMBLY	0.182355	-0.041384	3.10681	0.00243823	0.00455354	-2.08934
REACTOME_SIGNALING_BY_EGFR_IN_CANCER	0.18231	-0.0584703	2.79614	0.00616109	0.0104406	-2.92887
INDUCTION_OF_APOPTOSIS_BY_EXTRACELLULAR_SIGNALS	0.180846	-0.0413254	2.92117	0.00427737	0.00750493	-2.59998
KEGG_GAP_JUNCTION	0.180163	-0.0423245	2.82415	0.00568289	0.00970512	-2.85625
POSITIVE_REGULATION_OF_PHOSPHATE_METABOLIC_PROCESS	0.180107	-0.0395559	2.86719	0.00501411	0.00865919	-2.74348
REACTOME_G_BETA_GAMMA_SIGNALLING_THROUGH_PI3KGAMMA	0.179645	-0.0459526	2.26165	0.0257995	0.0393001	-4.19233
ION_HOMEOSTASIS	0.179453	-0.0290136	2.95219	0.0039004	0.00692254	-2.51648
PID_RXR_VDR_PATHWAY	0.179231	-0.0498294	2.43577	0.0165601	0.026087	-3.80673
REACTOME_LIPID_DIGESTION_MOBILIZATION_AND_TRANSPORT	0.179134	-0.0192528	3.17374	0.00197939	0.0037621	-1.89882
REACTOME_G_PROTEIN_BETA_GAMMA_SIGNALLING	0.1787	-0.0497277	2.29095	0.0239827	0.0367512	-4.12924
LIPID_CATABOLIC_PROCESS	0.178306	-0.0537334	3.34972	0.00112782	0.00225711	-1.38221
KRAS.LUNG.BREAST_UP.V1_UP	0.178204	-0.00855046	3.32228	0.00123288	0.00243878	-1.46424
REGULATION_OF_CATALYTIC_ACTIVITY	0.176461	-0.0478333	3.61873	0.000458923	0.00100766	-0.549722
BIOCARTA_NO1_PATHWAY	0.176382	-0.0571222	2.95591	0.00385726	0.00685388	-2.50641
CELLULAR_LIPID_CATABOLIC_PROCESS	0.17634	-0.0616986	3.04299	0.00296589	0.00538839	-2.26783
PRC2_EDD_UP.V1_DN	0.176326	-0.0399974	4.3568	3.10448e-05	9.12349e-05	1.97881
PID_AURORA_B_PATHWAY	0.176268	-0.0370437	1.6408	0.103859	0.140645	-5.35202
PID_MYC_PATHWAY	0.17475	-0.066845	2.60367	0.0105712	0.01723	-3.41089
PID_RAC1_REG_PATHWAY	0.174328	-0.0425576	2.55598	0.0120342	0.0194291	-3.5257
CYTOSKELETON_ORGANIZATION_AND_BIOGENESIS	0.173913	-0.0494441	3.15121	0.00212404	0.00400079	-1.96333
POSITIVE_REGULATION_OF_TRANSPORT	0.172815	-0.0218838	2.99589	0.00342113	0.00615004	-2.3976
REACTOME_SLC_MEDIATED_TRANSMEMBRANE_TRANSPORT	0.172291	-0.0336636	4.65269	9.6842e-06	3.33736e-05	3.08365
MICROTUBULE_BASED_PROCESS	0.172046	-0.0591148	2.79688	0.00614799	0.0104299	-2.92695
MEK_UP.V1_UP	0.171655	-0.0533395	2.94233	0.00401681	0.00710453	-2.54311
KEGG_BLADDER_CANCER	0.17112	-0.0387239	3.05653	0.00284581	0.00522583	-2.23022
KEGG_GLYCOSAMINOGLYCAN_DEGRADATION	0.170437	-0.0405145	2.16035	0.0330415	0.0494979	-4.40475
KEGG_TRYPTOPHAN_METABOLISM	0.170043	-0.0423978	3.18893	0.00188714	0.00361663	-1.85513
GCNP_SHH_UP_EARLY.V1_UP	0.169872	-0.0402501	2.34468	0.0209422	0.0325791	-4.01165
REGULATION_OF_PROTEIN_METABOLIC_PROCESS	0.169615	-0.0430756	3.3042	0.00130705	0.0025559	-1.51801
NUCLEAR_IMPORT	0.168916	-0.0555078	2.98263	0.00356046	0.0063707	-2.43382
MEMBRANE_LIPID_BIOSYNTHETIC_PROCESS	0.168736	-0.0581468	2.82692	0.00563763	0.00964926	-2.84905
REACTOME_MITOTIC_G1_G1_S_PHASES	0.168674	-0.0479615	1.93724	0.0554287	0.0795462	-4.84107
PROTEIN_COMPLEX_ASSEMBLY	0.167714	-0.049475	3.37579	0.00103583	0.00208932	-1.30376
SIRNA_EIF4GI_UP	0.167681	-0.053316	3.20408	0.00179912	0.00346088	-1.81138
MTOR_UP.V1_UP	0.167269	-0.0382889	3.29119	0.00136299	0.00265851	-1.55655
REACTOME_UNFOLDED_PROTEIN_RESPONSE	0.167224	-0.0608674	2.5453	0.0123855	0.0199335	-3.55113
REACTOME_S_PHASE	0.16609	-0.047304	1.84913	0.0672795	0.0953954	-5.00124
JNK_DN.V1_UP	0.165963	-0.0391632	4.11052	7.89836e-05	0.000207873	1.09744
REACTOME_PROTEIN_FOLDING	0.165516	-0.0603688	2.51118	0.0135715	0.0217961	-3.63183
REGULATION_OF_CYTOSKELETON_ORGANIZATION_AND_BIOGENESIS	0.165332	-0.0603346	2.5007	0.0139558	0.0223438	-3.65643
NEGATIVE_REGULATION_OF_CELL_PROLIFERATION	0.165305	-0.0437326	3.5046	0.000675894	0.00140575	-0.909078
NEGATIVE_REGULATION_OF_METABOLIC_PROCESS	0.165162	-0.0504115	2.94628	0.0039698	0.00702947	-2.53245
SIG_REGULATION_OF_THE_ACTIN_CYTOSKELETON_BY_RHO_GTPASES	0.165061	-0.051269	2.49513	0.0141638	0.0226533	-3.66946
AMINO_ACID_AND_DERIVATIVE_METABOLIC_PROCESS	0.164852	-0.0416763	3.749	0.000292077	0.000675072	-0.128761
BIOCARTA_NFAT_PATHWAY	0.164533	-0.0442626	2.64904	0.00933044	0.0153051	-3.29995
CELLULAR_HOMEOSTASIS	0.16415	-0.0261082	2.8912	0.00467307	0.00815268	-2.67993
KEGG_ECM_RECEPTOR_INTERACTION	0.164042	-0.0372792	2.29342	0.0238349	0.0365976	-4.12389
TRANSFORMING_GROWTH_FACTOR_BETA_RECEPTOR_SIGNALING_PATHWAY	0.163789	-0.0612774	2.35925	0.020179	0.0314556	-3.97935
CAHOY_ASTROGLIAL	0.163787	-0.0294537	2.31673	0.0224789	0.0348286	-4.07314
REACTOME_TRANSCRIPTIONAL_REGULATION_OF_WHITE_ADIPOCYTE_DIFFERENTIATION	0.162703	-0.0500206	2.66613	0.00889855	0.014675	-3.25775
KEGG_MAPK_SIGNALING_PATHWAY	0.162307	-0.046674	3.03018	0.00308388	0.00558295	-2.30331
REGULATION_OF_DNA_METABOLIC_PROCESS	0.16219	-0.0566948	2.11899	0.0364718	0.0541092	-4.48893
NEGATIVE_REGULATION_OF_CELLULAR_METABOLIC_PROCESS	0.161997	-0.0520709	2.8876	0.0047228	0.00819351	-2.68948
REGULATION_OF_DNA_BINDING	0.16164	-0.0630655	2.79705	0.00614499	0.0104299	-2.92652
G_PROTEIN_SIGNALING_COUPLED_TO_IP3_SECOND_MESSENGERPHOSPHOLIPASE_C_ACTIVATING	0.161497	-0.0344525	2.46624	0.0152884	0.0243253	-3.73663
TRANSCRIPTION_INITIATION	0.161255	-0.0544574	2.06636	0.0412788	0.0608299	-4.59389
POSITIVE_REGULATION_OF_CELL_PROLIFERATION	0.161212	-0.0290363	2.80061	0.00608234	0.0103413	-2.91731
PID_ERBB4_PATHWAY	0.161035	-0.0389468	2.84627	0.00532955	0.00915234	-2.79847
ACTIVATION_OF_MAPK_ACTIVITY	0.160976	-0.0518726	2.93994	0.00404549	0.00714703	-2.54955
REACTOME_O_LINKED_GLYCOSYLATION_OF_MUCINS	0.160891	-0.0127476	2.8258	0.00565592	0.0096698	-2.85197
KEGG_PPAR_SIGNALING_PATHWAY	0.159587	-0.0301363	2.93295	0.00413041	0.00728032	-2.56835
DI___TRI_VALENT_INORGANIC_CATION_TRANSPORT	0.159503	-0.0492678	2.64976	0.00931184	0.0153051	-3.29818
PID_A6B1_A6B4_INTEGRIN_PATHWAY	0.159419	-0.0566504	2.52269	0.0131605	0.0211586	-3.60471
E2F1_UP.V1_UP	0.159312	-0.0527529	2.27179	0.0251574	0.0383981	-4.17058
BIOCARTA_GPCR_PATHWAY	0.158738	-0.0601022	2.12125	0.0362773	0.0538727	-4.48438
REGULATION_OF_TRANSFERASE_ACTIVITY	0.158517	-0.0512126	3.12921	0.00227467	0.00426882	-2.02594
PHOSPHOINOSITIDE_MEDIATED_SIGNALING	0.157949	-0.0358197	2.43502	0.0165928	0.026087	-3.80845
PID_WNT_CANONICAL_PATHWAY	0.15754	-0.0455387	1.97551	0.0508598	0.0735386	-4.76935
KEGG_STEROID_HORMONE_BIOSYNTHESIS	0.15654	0.00216907	2.88543	0.00475296	0.00823596	-2.69523
PID_DELTANP63PATHWAY	0.155888	-0.041425	3.07636	0.00267811	0.00495934	-2.1749
REACTOME_SHC1_EVENTS_IN_ERBB4_SIGNALING	0.15576	-0.051135	2.27779	0.0247844	0.0379042	-4.15767
ESC_J1_UP_LATE.V1_UP	0.155744	-0.0320044	2.46019	0.0155336	0.0246389	-3.75061
REACTOME_KERATAN_SULFATE_KERATIN_METABOLISM	0.155293	-0.0511207	1.78866	0.076581	0.107271	-5.10711
REGULATION_OF_TRANSPORT	0.155287	-0.0291089	3.3195	0.00124402	0.00244822	-1.47253
MICROTUBULE_CYTOSKELETON_ORGANIZATION_AND_BIOGENESIS	0.155063	-0.0499606	1.78834	0.0766324	0.107271	-5.10766
NUCLEAR_TRANSPORT	0.154452	-0.0550613	2.50348	0.0138528	0.022202	-3.6499
REACTOME_DAG_AND_IP3_SIGNALING	0.153984	-0.0547168	2.12175	0.0362339	0.0538602	-4.48336
REACTOME_GLYCOLYSIS	0.153575	-0.061753	1.772	0.0793236	0.110636	-5.13571
REGULATION_OF_BIOLOGICAL_QUALITY	0.153086	-0.037831	3.11326	0.00239005	0.00446899	-2.07112
RESPONSE_TO_ABIOTIC_STIMULUS	0.152883	-0.0447894	3.00058	0.00337308	0.00607787	-2.38476
MEIOTIC_CELL_CYCLE	0.152351	-0.0451914	1.95752	0.052966	0.0763684	-4.80323
RESPONSE_TO_HORMONE_STIMULUS	0.152306	-0.0559891	2.84868	0.00529231	0.00909874	-2.79215
REACTOME_TRNA_AMINOACYLATION	0.152033	-0.0581187	1.95515	0.0532483	0.0767035	-4.80766
KEGG_PROGESTERONE_MEDIATED_OOCYTE_MATURATION	0.152007	-0.0473632	2.27604	0.0248929	0.0380322	-4.16145
REACTOME_AMINE_LIGAND_BINDING_RECEPTORS	0.150884	0.026366	2.44949	0.0159762	0.0252368	-3.77526
PROTEOGLYCAN_METABOLIC_PROCESS	0.15074	-0.0549547	2.06391	0.0415155	0.0611201	-4.59873
CHEMICAL_HOMEOSTASIS	0.150391	-0.0312859	2.70626	0.00795419	0.0132455	-3.15767
PID_ECADHERIN_KERATINOCYTE_PATHWAY	0.149564	-0.0448967	1.98731	0.0495172	0.0718	-4.74697
REACTOME_TRANSPORT_OF_INORGANIC_CATIONS_ANIONS_AND_AMINO_ACIDS_OLIGOPEPTIDES	0.149277	-0.0323757	3.42916	0.000869023	0.0017833	-1.14165
REACTOME_DOUBLE_STRAND_BREAK_REPAIR	0.148999	-0.0368895	1.45307	0.149216	0.19436	-5.63401
MAINTENANCE_OF_LOCALIZATION	0.148866	-0.0505501	2.21048	0.0292621	0.0442676	-4.30073
KEGG_SYSTEMIC_LUPUS_ERYTHEMATOSUS	0.148805	-0.0304038	1.97192	0.0512736	0.0740673	-4.77612
REGULATION_OF_KINASE_ACTIVITY	0.148422	-0.0505213	2.92973	0.0041701	0.00733346	-2.57701
KEGG_GLYCINE_SERINE_AND_THREONINE_METABOLISM	0.147907	-0.043361	2.55175	0.0121722	0.0196313	-3.53578
NUCLEOCYTOPLASMIC_TRANSPORT	0.147823	-0.0550916	2.38624	0.0188296	0.0294416	-3.91903
REACTOME_DIABETES_PATHWAYS	0.146904	-0.052488	2.65824	0.00909553	0.0149677	-3.27725
REACTOME_TRANSMEMBRANE_TRANSPORT_OF_SMALL_MOLECULES	0.146817	-0.0369387	3.68211	0.000368838	0.00083002	-0.346337
DNA_DAMAGE_RESPONSESIGNAL_TRANSDUCTION	0.145684	-0.0516139	2.05118	0.0427628	0.0628961	-4.62372
REGULATION_OF_CELL_PROLIFERATION	0.14385	-0.0375546	2.90257	0.00451917	0.00790211	-2.64968
LEF1_UP.V1_DN	0.143817	-0.032296	2.43501	0.016593	0.026087	-3.80847
IL2_UP.V1_UP	0.143163	-0.0466021	2.57836	0.0113265	0.0183443	-3.47206
REGULATION_OF_PHOSPHORYLATION	0.142866	-0.0444941	2.69068	0.00830955	0.0137775	-3.19669
ST_GAQ_PATHWAY	0.142836	-0.0592242	2.12216	0.0361985	0.0538597	-4.48253
CELL_CYCLE_ARREST_GO_0007050	0.142686	-0.0597899	2.4764	0.014884	0.023723	-3.71308
REGULATION_OF_TRANSLATION	0.142542	-0.0465486	2.88963	0.00469465	0.00817178	-2.68409
NEGATIVE_REGULATION_OF_CATALYTIC_ACTIVITY	0.14242	-0.0390721	2.8889	0.00470472	0.00818004	-2.68602
REACTOME_PRE_NOTCH_EXPRESSION_AND_PROCESSING	0.141861	-0.0527707	2.03002	0.0449073	0.0657358	-4.66495
KEGG_AMYOTROPHIC_LATERAL_SCLEROSIS_ALS	0.141752	-0.0291972	2.35012	0.0206542	0.0321637	-3.99961
NFE2L2.V2	0.141587	-0.027197	3.79845	0.00024536	0.000579291	0.0340184
REACTOME_PHASE_II_CONJUGATION	0.140552	-0.0215475	2.64933	0.00932315	0.0153051	-3.29926
REACTOME_REGULATION_OF_INSULIN_SECRETION	0.140333	-0.0308921	2.46439	0.0153632	0.024419	-3.74092
REACTOME_G_ALPHA1213_SIGNALLING_EVENTS	0.139746	-0.0465746	2.30536	0.0231317	0.0356247	-4.09796
REACTOME_SIGNALING_BY_RHO_GTPASES	0.139725	-0.0507165	2.31357	0.0226583	0.0350008	-4.08004
CARBOHYDRATE_BIOSYNTHETIC_PROCESS	0.139486	-0.0571255	2.38819	0.0187351	0.0293535	-3.91464
KEGG_ERBB_SIGNALING_PATHWAY	0.138687	-0.0511912	2.31278	0.0227038	0.0350359	-4.08177
GLI1_UP.V1_UP	0.138647	-0.0545382	2.28398	0.0244042	0.0373598	-4.14431
REACTOME_SIGNALING_BY_PDGF	0.138356	-0.0553486	2.03569	0.0443234	0.0649428	-4.65393
REACTOME_GRB2_EVENTS_IN_ERBB2_SIGNALING	0.138224	-0.0615604	2.16439	0.0327221	0.0490672	-4.39645
STEROID_BIOSYNTHETIC_PROCESS	0.13813	-0.0280628	2.04939	0.0429403	0.0630968	-4.62721
REACTOME_G_BETA_GAMMA_SIGNALLING_THROUGH_PLC_BETA	0.138112	-0.0494715	1.73145	0.086337	0.119549	-5.20424
REACTOME_METABOLISM_OF_CARBOHYDRATES	0.136981	-0.0427123	2.66207	0.00899932	0.0148252	-3.26778
RESPONSE_TO_RADIATION	0.136827	-0.0460476	2.44676	0.0160908	0.0253918	-3.78153
REACTOME_FACTORS_INVOLVED_IN_MEGAKARYOCYTE_DEVELOPMENT_AND_PLATELET_PRODUCTION	0.136701	-0.0375608	2.377	0.019282	0.0301183	-3.93974
REACTOME_GLUCOSE_TRANSPORT	0.136624	-0.0458257	1.93012	0.0563154	0.0807433	-4.85427
EGFR_UP.V1_DN	0.136322	-0.0501447	2.93837	0.0040644	0.0071722	-2.55377
PKCA_DN.V1_DN	0.136046	-0.0259877	3.05959	0.00281935	0.00518342	-2.22171
REGULATION_OF_PROTEIN_KINASE_ACTIVITY	0.135972	-0.0503986	2.70876	0.00789844	0.0131867	-3.15138
PDGF_ERK_DN.V1_UP	0.135773	-0.0474296	3.05963	0.002819	0.00518342	-2.2216
REGULATION_OF_MULTICELLULAR_ORGANISMAL_PROCESS	0.135674	-0.0273638	2.33023	0.0217243	0.0336936	-4.04351
AMINO_ACID_CATABOLIC_PROCESS	0.135575	-0.0324598	2.29255	0.0238873	0.0366414	-4.12579
REACTOME_FORMATION_OF_RNA_POL_II_ELONGATION_COMPLEX_	0.135334	-0.0609	1.91335	0.0584525	0.0834958	-4.88518
POSITIVE_REGULATION_OF_METABOLIC_PROCESS	0.134958	-0.0464225	2.57937	0.0112951	0.0183129	-3.46961
KEGG_AMINOACYL_TRNA_BIOSYNTHESIS	0.134813	-0.0601317	1.80989	0.0732004	0.103125	-5.07031
ORGANELLE_ORGANIZATION_AND_BIOGENESIS	0.132648	-0.0516749	2.46164	0.0154748	0.024571	-3.74728
CYCLIN_D1_UP.V1_DN	0.132579	-0.034674	3.23294	0.00164193	0.00318241	-1.72756
NUCLEAR_ORGANIZATION_AND_BIOGENESIS	0.131818	-0.0398491	2.64729	0.00937587	0.0153632	-3.30427
KEGG_PROSTATE_CANCER	0.131748	-0.0555649	2.1676	0.0324699	0.0487366	-4.38984
KEGG_SELENOAMINO_ACID_METABOLISM	0.129808	-0.050754	1.98575	0.0496932	0.0719872	-4.74994
KEGG_BASAL_TRANSCRIPTION_FACTORS	0.129421	-0.0606947	1.82508	0.0708587	0.100009	-5.04373
HEMOPOIESIS	0.129293	-0.0369173	1.86192	0.0654371	0.0929545	-4.97841
REACTOME_CELL_CYCLE_MITOTIC	0.128981	-0.0467189	1.43094	0.155444	0.201109	-5.66508
NEGATIVE_REGULATION_OF_TRANSLATION	0.128832	-0.0352267	2.10353	0.0378309	0.0560175	-4.52001
REACTOME_SIGNALLING_TO_RAS	0.127664	-0.0538921	1.71995	0.0884156	0.121879	-5.2234
POSITIVE_REGULATION_OF_CELLULAR_METABOLIC_PROCESS	0.127119	-0.0461886	2.40083	0.0181341	0.028441	-3.88617
REACTOME_CHONDROITIN_SULFATE_DERMATAN_SULFATE_METABOLISM	0.127056	-0.0355868	1.79096	0.0762083	0.106872	-5.10314
JNK_CASCADE	0.126993	-0.0549315	2.02704	0.0452164	0.0661253	-4.67072
HOMEOSTATIC_PROCESS	0.125863	-0.0342885	2.47614	0.0148944	0.023723	-3.7137
REGULATION_OF_BLOOD_PRESSURE	0.125437	-0.00890446	1.71878	0.0886302	0.121971	-5.22535
REPRODUCTIVE_PROCESS	0.125405	-0.00795277	3.12251	0.00232248	0.00435324	-2.04494
KEGG_VASOPRESSIN_REGULATED_WATER_REABSORPTION	0.124981	-0.0501519	1.76891	0.0798395	0.111153	-5.14097
ESC_J1_UP_EARLY.V1_DN	0.124811	-0.052652	2.38723	0.0187817	0.0293966	-3.9168
REACTOME_GAB1_SIGNALOSOME	0.124219	-0.0605552	1.72983	0.0866272	0.119843	-5.20694
KEGG_DRUG_METABOLISM_CYTOCHROME_P450	0.12358	-0.00564809	1.99673	0.0484673	0.0704771	-4.72902
WNT_UP.V1_DN	0.123545	-0.0402237	2.24149	0.027118	0.0412677	-4.2353
PID_P53REGULATIONPATHWAY	0.123436	-0.0528649	1.71602	0.0891357	0.122542	-5.22992
PID_P38_MK2PATHWAY	0.123332	-0.0429399	1.58093	0.116931	0.156552	-5.4455
PID_RETINOIC_ACID_PATHWAY	0.123213	-0.0582774	1.64033	0.103957	0.140653	-5.35276
REACTOME_FORMATION_OF_THE_HIV1_EARLY_ELONGATION_COMPLEX	0.123092	-0.0625026	1.66929	0.0980669	0.133743	-5.30638
NEGATIVE_REGULATION_OF_NUCLEOBASENUCLEOSIDENUCLEOTIDE_AND_NUCLEIC_ACID_METABOLIC_PROCESS	0.122968	-0.0512116	2.01394	0.0465981	0.0680164	-4.69602
RNA_EXPORT_FROM_NUCLEUS	0.122895	-0.0510551	1.43261	0.154969	0.200664	-5.66276
KEGG_GNRH_SIGNALING_PATHWAY	0.122786	-0.0427318	2.09101	0.0389637	0.0575838	-4.54504
REACTOME_G_ALPHA_Z_SIGNALLING_EVENTS	0.121982	-0.0494109	1.76941	0.0797554	0.111137	-5.14011
PID_AR_PATHWAY	0.121546	-0.0537123	1.75588	0.0820528	0.11372	-5.16312
REACTOME_CELL_JUNCTION_ORGANIZATION	0.121431	-0.0306866	2.23075	0.0278449	0.0423319	-4.25807
NEGATIVE_REGULATION_OF_TRANSCRIPTION	0.12117	-0.0500747	1.98882	0.0493477	0.0716837	-4.7441
BMI1_DN_MEL18_DN.V1_DN	0.120279	-0.0385011	1.9666	0.0518936	0.0748925	-4.78616
G_PROTEIN_SIGNALING_COUPLED_TO_CAMP_NUCLEOTIDE_SECOND_MESSENGER	0.120173	-0.0233205	2.11636	0.0367001	0.0543955	-4.49424
CSR_LATE_UP.V1_DN	0.120159	-0.0547778	2.12929	0.0355899	0.0530055	-4.4681
PID_PS1PATHWAY	0.119922	-0.0411509	1.76713	0.080139	0.111469	-5.144
G_PROTEIN_SIGNALING_ADENYLATE_CYCLASE_ACTIVATING_PATHWAY	0.119477	-0.0139812	1.80168	0.0744931	0.104563	-5.08459
NRL_DN.V1_DN	0.118524	-0.0416675	2.73711	0.00729133	0.0122211	-3.07987
PID_P53DOWNSTREAMPATHWAY	0.117694	-0.0469496	2.09817	0.038312	0.0566753	-4.53074
REGULATION_OF_MAP_KINASE_ACTIVITY	0.117334	-0.0526702	2.04236	0.0436456	0.0640719	-4.64095
HEMOPOIETIC_OR_LYMPHOID_ORGAN_DEVELOPMENT	0.116643	-0.0367854	1.68012	0.0959342	0.131067	-5.28883
TRANSMEMBRANE_RECEPTOR_PROTEIN_SERINE_THREONINE_KINASE_SIGNALING_PATHWAY	0.116545	-0.0550567	1.72231	0.0879861	0.121395	-5.21948
PID_RHODOPSIN_PATHWAY	0.116441	-0.0355238	2.01439	0.0465498	0.0680104	-4.69515
KEGG_NUCLEOTIDE_EXCISION_REPAIR	0.115818	-0.0601084	1.50229	0.136052	0.178881	-5.56324
PID_E2F_PATHWAY	0.115451	-0.0434403	1.32067	0.189508	0.240524	-5.8131
KEGG_TIGHT_JUNCTION	0.114287	-0.0305251	2.21668	0.0288223	0.0436883	-4.28773
REACTOME_TRANSPORT_OF_RIBONUCLEOPROTEINS_INTO_THE_HOST_NUCLEUS	0.113246	-0.0462453	1.14774	0.253709	0.31196	-6.02209
REACTOME_SIGNALING_BY_INSULIN_RECEPTOR	0.112674	-0.0525868	2.33504	0.0214615	0.0333533	-4.03294
REACTOME_MEIOTIC_SYNAPSIS	0.111306	-0.0596349	1.6534	0.101265	0.137474	-5.33193
CAHOY_ASTROCYTIC	0.111236	-0.0327756	2.36754	0.0197558	0.030827	-3.96089
ST_GA12_PATHWAY	0.109623	-0.0535856	1.46981	0.144631	0.188708	-5.61019
CYTOSKELETON_DEPENDENT_INTRACELLULAR_TRANSPORT	0.109173	-0.0461227	1.89419	0.0609781	0.0869419	-4.9202
REACTOME_CREB_PHOSPHORYLATION_THROUGH_THE_ACTIVATION_OF_RAS	0.109018	-0.0405746	2.00308	0.0477705	0.0695296	-4.71688
NEGATIVE_REGULATION_OF_TRANSFERASE_ACTIVITY	0.108382	-0.0492918	1.80222	0.0744074	0.104538	-5.08365
KEGG_MTOR_SIGNALING_PATHWAY	0.107867	-0.0498907	1.71535	0.0892584	0.122601	-5.23103
TRANSCRIPTION_FROM_RNA_POLYMERASE_II_PROMOTER	0.107287	-0.0490415	2.01228	0.0467749	0.0682096	-4.6992
SECOND_MESSENGER_MEDIATED_SIGNALING	0.10722	-0.0325458	1.82649	0.0706442	0.0997979	-5.04125
REACTOME_ACTIVATION_OF_CHAPERONE_GENES_BY_XBP1S	0.106748	-0.0612615	1.38605	0.168696	0.216794	-5.72672
KEGG_ALANINE_ASPARTATE_AND_GLUTAMATE_METABOLISM	0.106708	-0.0392509	2.19227	0.030589	0.046184	-4.33877
CAMP_MEDIATED_SIGNALING	0.106364	-0.0228829	1.87515	0.0635768	0.0905631	-4.95465
CRX_DN.V1_DN	0.105338	-0.029764	1.77237	0.0792617	0.110636	-5.13507
ST_MYOCYTE_AD_PATHWAY	0.105331	-0.0321566	1.80799	0.0734979	0.103449	-5.07362
REACTOME_GLUCONEOGENESIS	0.105302	-0.041047	1.31597	0.191076	0.242313	-5.81916
MAPKKK_CASCADE_GO_0000165	0.104423	-0.0469912	1.94614	0.0543356	0.0781234	-4.8245
PDGF_ERK_DN.V1_DN	0.103824	-0.0532352	1.72378	0.0877188	0.121135	-5.21703
REGULATION_OF_TRANSCRIPTION_FROM_RNA_POLYMERASE_II_PROMOTER	0.10382	-0.0500479	1.80307	0.0742726	0.104444	-5.08218
REACTOME_ACTIVATION_OF_GENES_BY_ATF4	0.103765	-0.0442937	1.48839	0.139675	0.182862	-5.58346
STRESS_ACTIVATED_PROTEIN_KINASE_SIGNALING_PATHWAY	0.103519	-0.0546984	1.63437	0.105205	0.141967	-5.36222
NEGATIVE_REGULATION_OF_TRANSCRIPTION_FROM_RNA_POLYMERASE_II_PROMOTER	0.102309	-0.0532818	1.72502	0.0874941	0.120934	-5.21496
REACTOME_GLYCOSAMINOGLYCAN_METABOLISM	0.102263	-0.0311786	1.56044	0.121694	0.162364	-5.47672
REACTOME_RNA_POL_II_TRANSCRIPTION	0.102028	-0.0543339	1.30113	0.196089	0.247649	-5.83814
MITOCHONDRION_ORGANIZATION_AND_BIOGENESIS	0.101815	-0.0650517	1.5975	0.113188	0.151675	-5.41996
SNF5_DN.V1_DN	0.101147	-0.0275836	1.82425	0.0709846	0.100095	-5.04518
REACTOME_KINESINS	0.100896	-0.0302689	0.984627	0.327092	0.391461	-6.193
REPRODUCTION	0.100803	-0.0177249	2.74174	0.0071963	0.012075	-3.06813
CELL_DIVISION	0.100118	-0.0551264	1.07281	0.285841	0.348128	-6.10378
NEGATIVE_REGULATION_OF_TRANSCRIPTION_DNA_DEPENDENT	0.0999753	-0.051378	1.68545	0.0948996	0.129885	-5.28017
REGULATION_OF_CELLULAR_COMPONENT_ORGANIZATION_AND_BIOGENESIS	0.0996245	-0.0587553	1.9384	0.0552849	0.0794139	-4.83891
KEGG_PATHWAYS_IN_CANCER	0.0994452	-0.0479416	1.83258	0.0697263	0.0985918	-5.03054
PID_REG_GR_PATHWAY	0.0991452	-0.0310244	1.71871	0.0886414	0.121971	-5.22545
REACTOME_GASTRIN_CREB_SIGNALLING_PATHWAY_VIA_PKC_AND_MAPK	0.0986761	-0.0338482	1.83319	0.0696336	0.0985514	-5.02945
PID_HES_HEYPATHWAY	0.0984869	-0.0470248	1.57678	0.117883	0.15769	-5.45185
MACROMOLECULAR_COMPLEX_ASSEMBLY	0.0982905	-0.0536019	2.03887	0.043999	0.0645291	-4.64775
REACTOME_ION_TRANSPORT_BY_P_TYPE_ATPASES	0.098227	-0.0543038	1.66377	0.0991687	0.135126	-5.31529
REACTOME_CELL_CYCLE	0.0978426	-0.0490677	1.21179	0.228339	0.283487	-5.948
REACTOME_TRANSCRIPTIONAL_ACTIVITY_OF_SMAD2_SMAD3_SMAD4_HETEROTRIMER	0.0975577	-0.044668	1.24434	0.21617	0.269686	-5.90885
PID_HDAC_CLASSII_PATHWAY	0.097214	-0.0573497	1.42826	0.156214	0.201832	-5.66882
KEGG_TGF_BETA_SIGNALING_PATHWAY	0.0959309	-0.0547009	1.54251	0.125986	0.166931	-5.50373
MITOTIC_CELL_CYCLE_CHECKPOINT	0.0955883	-0.0502402	1.05601	0.293411	0.3565	-6.12135
LYMPHOCYTE_DIFFERENTIATION	0.0954896	-0.0462718	1.1053	0.271579	0.332074	-6.06902
KEGG_GLYCEROLIPID_METABOLISM	0.094878	-0.0411929	1.98489	0.0497901	0.0720596	-4.75157
IMMUNE_SYSTEM_DEVELOPMENT	0.094853	-0.0373508	1.35218	0.179249	0.228825	-5.77197
HOMEOSTASIS_OF_NUMBER_OF_CELLS	0.094582	-0.0603481	1.26135	0.210005	0.263663	-5.888
REACTOME_INTEGRATION_OF_ENERGY_METABOLISM	0.093128	-0.0362308	1.65784	0.100364	0.136512	-5.32482
REACTOME_MRNA_CAPPING	0.0930403	-0.0601162	1.24718	0.215131	0.268608	-5.90539
PID_EPHA_FWDPATHWAY	0.091961	-0.0386265	1.34595	0.181245	0.231182	-5.78019
TRANSMEMBRANE_RECEPTOR_PROTEIN_TYROSINE_KINASE_SIGNALING_PATHWAY	0.0914132	-0.0480248	1.75959	0.081417	0.113042	-5.15683
REACTOME_TRANSPORT_OF_VITAMINS_NUCLEOSIDES_AND_RELATED_MOLECULES	0.0913984	-0.0302165	1.56962	0.119541	0.15963	-5.46278
KEGG_GLIOMA	0.0907623	-0.053844	1.49349	0.138337	0.181266	-5.57606
CRX_NRL_DN.V1_UP	0.0904067	-0.0533009	2.17453	0.0319314	0.0480221	-4.37554
JAK2_DN.V1_DN	0.0903758	-0.0404559	1.42783	0.156336	0.201832	-5.66942
PID_HDAC_CLASSI_PATHWAY	0.0903357	-0.049669	1.27748	0.204275	0.257143	-5.86796
POSITIVE_REGULATION_OF_PHOSPHORYLATION	0.0897549	-0.0357026	1.48793	0.139796	0.182865	-5.58412
REACTOME_REGULATION_OF_HYPOXIA_INDUCIBLE_FACTOR_HIF_BY_OXYGEN	0.0897451	-0.0652489	1.37164	0.173128	0.221563	-5.74611
BCAT_BILD_ET_AL_UP	0.0897372	-0.0450407	1.52032	0.131464	0.173145	-5.53674
REACTOME_BIOLOGICAL_OXIDATIONS	0.0892951	-0.0251495	1.65304	0.101339	0.137474	-5.33251
CELL_CYCLE_PROCESS	0.089219	-0.0437158	1.0505	0.295925	0.358987	-6.12706
REACTOME_LATE_PHASE_OF_HIV_LIFE_CYCLE	0.0882329	-0.0576014	1.23084	0.221158	0.275462	-5.92521
NEGATIVE_REGULATION_OF_RNA_METABOLIC_PROCESS	0.0881201	-0.0514	1.47503	0.143225	0.187191	-5.60271
REACTOME_P75_NTR_RECEPTOR_MEDIATED_SIGNALLING	0.0869724	-0.0509164	1.54326	0.125805	0.166835	-5.50261
CELLULAR_COMPONENT_ASSEMBLY	0.0861505	-0.0511086	1.84797	0.0674479	0.095546	-5.00329
BCAT.100_UP.V1_DN	0.0861156	-0.0107902	2.0074	0.0473007	0.068911	-4.70859
CYTOKINE_AND_CHEMOKINE_MEDIATED_SIGNALING_PATHWAY	0.085696	-0.0293005	1.11064	0.269282	0.329528	-6.0632
KEGG_METABOLISM_OF_XENOBIOTICS_BY_CYTOCHROME_P450	0.0850058	-0.00562463	1.35959	0.1769	0.226202	-5.76217
CAMP_UP.V1_UP	0.0838125	-0.0590728	1.53764	0.127174	0.16836	-5.51102
REACTOME_NUCLEAR_SIGNALING_BY_ERBB4	0.0836396	-0.0390322	1.54672	0.124968	0.166012	-5.49742
KEGG_ARACHIDONIC_ACID_METABOLISM	0.0831681	-0.0157003	1.44097	0.152598	0.198093	-5.65106
PID_SYNDECAN_1_PATHWAY	0.0830243	-0.0320101	1.03334	0.303844	0.368012	-6.14465
NEGATIVE_REGULATION_OF_CELL_CYCLE	0.083005	-0.0569937	1.61475	0.109395	0.147233	-5.3931
KEGG_ALZHEIMERS_DISEASE	0.0826763	-0.0527687	1.17146	0.244092	0.301099	-5.99511
KEGG_HYPERTROPHIC_CARDIOMYOPATHY_HCM	0.0825883	-0.0445975	1.26019	0.210421	0.263663	-5.88943
DEVELOPMENT_OF_PRIMARY_SEXUAL_CHARACTERISTICS	0.0825171	-0.0366916	1.67136	0.0976563	0.133302	-5.30304
KEGG_CELL_CYCLE	0.0819215	-0.044512	0.944496	0.347105	0.412288	-6.23113
REACTOME_SIGNALING_BY_ERBB4	0.0818557	-0.0495815	1.47279	0.143828	0.18782	-5.60593
M_PHASE	0.0817082	-0.0409477	0.910053	0.364899	0.429112	-6.2626
REACTOME_REGULATION_OF_WATER_BALANCE_BY_RENAL_AQUAPORINS	0.0799063	-0.0460191	1.18184	0.239965	0.296484	-5.98314
REACTOME_HIV_LIFE_CYCLE	0.0796296	-0.0569019	1.12933	0.261356	0.320339	-6.04266
REACTOME_MEIOSIS	0.0795766	-0.0542714	1.14687	0.254067	0.312152	-6.02307
GCNP_SHH_UP_LATE.V1_DN	0.0795588	-0.0458664	1.52547	0.130177	0.171596	-5.52912
BIOCARTA_ALK_PATHWAY	0.0792089	-0.0350657	1.15231	0.251835	0.309904	-6.01693
KEGG_PYRIMIDINE_METABOLISM	0.0789569	-0.0617044	1.2109	0.228679	0.28368	-5.94906
KEGG_LYSINE_DEGRADATION	0.0789109	-0.0507235	1.09638	0.275445	0.336	-6.07866
RAF_UP.V1_DN	0.0787759	-0.0441984	1.53086	0.128841	0.170274	-5.52113
KRAS.600.LUNG.BREAST_UP.V1_UP	0.0783783	-0.0138075	1.61301	0.109773	0.147613	-5.39583
REACTOME_SIGNALING_BY_ERBB2	0.0780319	-0.0549919	1.30709	0.194063	0.245494	-5.83054
GCNP_SHH_UP_EARLY.V1_DN	0.077608	-0.039076	1.54938	0.124329	0.165435	-5.49343
HOXA9_DN.V1_DN	0.0771348	-0.0598181	1.28091	0.203076	0.255842	-5.86368
NITROGEN_COMPOUND_BIOSYNTHETIC_PROCESS	0.0762328	-0.049936	1.29792	0.197187	0.248831	-5.84223
CELL_CELL_ADHESION	0.075688	-0.0292696	1.45118	0.149739	0.194876	-5.63667
LEF1_UP.V1_UP	0.0749741	-0.0340957	1.34242	0.182383	0.232441	-5.78482
KEGG_VEGF_SIGNALING_PATHWAY	0.0746851	-0.0508739	1.25139	0.2136	0.266913	-5.90024
KEGG_CALCIUM_SIGNALING_PATHWAY	0.0745475	-0.0372754	1.49581	0.137732	0.180627	-5.57269
PID_TAP63PATHWAY	0.0741823	-0.0417793	1.22643	0.222806	0.277066	-5.93052
CELL_CYCLE_PHASE	0.0740959	-0.0441066	0.905528	0.367279	0.431581	-6.26665
GAMETE_GENERATION	0.0740626	-0.0299356	1.92297	0.0572188	0.0818857	-4.86748
REGULATION_OF_CELL_DIFFERENTIATION	0.0738583	-0.0288446	1.52855	0.129412	0.170882	-5.52456
KEGG_MISMATCH_REPAIR	0.0737161	-0.0508091	0.699379	0.485876	0.549921	-6.43
CHROMATIN_ASSEMBLY_OR_DISASSEMBLY	0.0735028	-0.0486428	0.796409	0.427608	0.495278	-6.35828
IL15_UP.V1_UP	0.0725867	-0.0462248	1.32366	0.188519	0.239466	-5.80925
PID_HEDGEHOG_GLIPATHWAY	0.0724885	-0.0407921	1.02004	0.310074	0.374673	-6.15807
REACTOME_POST_NMDA_RECEPTOR_ACTIVATION_EVENTS	0.0724853	-0.0403805	1.3118	0.192476	0.243687	-5.82452
PROTEIN_DNA_COMPLEX_ASSEMBLY	0.0721526	-0.0585974	0.933138	0.35291	0.417569	-6.24163
FEMALE_PREGNANCY	0.0718727	0.0261826	1.2372	0.218799	0.272745	-5.91753
REGULATION_OF_MITOSIS	0.0717331	-0.0416349	0.839062	0.403359	0.470025	-6.32384
TRANSCRIPTION_INITIATION_FROM_RNA_POLYMERASE_II_PROMOTER	0.0716964	-0.0508832	0.885814	0.377761	0.442545	-6.28406
CELL_CYCLE_CHECKPOINT_GO_0000075	0.0709765	-0.0412778	0.771977	0.441878	0.509121	-6.3772
IL15_UP.V1_DN	0.0709208	-0.030867	1.65388	0.101167	0.137474	-5.33116
ENZYME_LINKED_RECEPTOR_PROTEIN_SIGNALING_PATHWAY	0.0706739	-0.0490127	1.31207	0.192386	0.243687	-5.82418
TGFB_UP.V1_DN	0.0705541	-0.0528352	1.50416	0.13557	0.1784	-5.5605
DNA_PACKAGING	0.0705015	-0.0475442	0.931713	0.353642	0.418114	-6.24294
REACTOME_NRAGE_SIGNALS_DEATH_THROUGH_JNK	0.0697318	-0.0535789	1.13459	0.259154	0.317893	-6.03681
REACTOME_DEPOSITION_OF_NEW_CENPA_CONTAINING_NUCLEOSOMES_AT_THE_CENTROMERE	0.0696388	-0.0557229	0.797779	0.426816	0.494734	-6.3572
REACTOME_PI3K_AKT_ACTIVATION	0.0693962	-0.0557258	0.984245	0.327279	0.391461	-6.19337
ATF2_S_UP.V1_UP	0.0693771	-0.0275523	1.63772	0.104503	0.141143	-5.35692
REGULATION_OF_MITOTIC_CELL_CYCLE	0.0691662	-0.0630932	0.94999	0.344319	0.409612	-6.226
ESC_J1_UP_EARLY.V1_UP	0.0688013	-0.0435167	1.44014	0.152831	0.198229	-5.65222
REACTOME_AXON_GUIDANCE	0.0683964	-0.0563455	1.16693	0.245908	0.303096	-6.00031
KRAS.LUNG_UP.V1_UP	0.0677553	-0.0103106	1.37207	0.172993	0.221563	-5.74553
INTERPHASE	0.0676297	-0.0491767	0.916159	0.361703	0.425679	-6.2571
RHYTHMIC_PROCESS	0.0671336	0.00137877	1.30177	0.195872	0.247578	-5.83733
REACTOME_PLATELET_HOMEOSTASIS	0.0668861	-0.0504395	1.0543	0.294188	0.357162	-6.12313
KEGG_GLUTATHIONE_METABOLISM	0.066319	-0.0358058	1.00991	0.314882	0.378993	-6.16819
REGULATION_OF_CYCLIN_DEPENDENT_PROTEIN_KINASE_ACTIVITY	0.0658446	-0.0575946	0.94476	0.346971	0.412288	-6.23088
MITOTIC_CELL_CYCLE	0.0655113	-0.0449485	0.773433	0.44102	0.508841	-6.37609
REACTOME_LIPOPROTEIN_METABOLISM	0.0644153	-0.0264388	0.992791	0.323116	0.387386	-6.18506
M_PHASE_OF_MITOTIC_CELL_CYCLE	0.0643698	-0.0389896	0.664872	0.507604	0.571565	-6.45329
SEXUAL_REPRODUCTION	0.0634364	-0.026953	1.69961	0.0921939	0.12652	-5.25701
RESPONSE_TO_LIGHT_STIMULUS	0.0633049	-0.0421304	1.25489	0.212332	0.26576	-5.89595
P53_DN.V1_DN	0.0596773	-0.0436878	0.979946	0.329387	0.393676	-6.19753
GCNP_SHH_UP_LATE.V1_UP	0.0594037	-0.0470747	0.8206	0.413751	0.479951	-6.33896
EPIDERMIS_DEVELOPMENT	0.0589386	0.0177193	1.01712	0.311454	0.375455	-6.16099
PID_ATM_PATHWAY	0.05863	-0.045394	0.62719	0.531909	0.595444	-6.47738
CALCIUM_ION_TRANSPORT	0.0585453	-0.0384321	0.951482	0.343565	0.409032	-6.2246
REGULATION_OF_RNA_METABOLIC_PROCESS	0.0583795	-0.0477999	1.05941	0.291865	0.355184	-6.11781
POSITIVE_REGULATION_OF_CELL_DIFFERENTIATION	0.0577688	-0.0293723	1.08006	0.282614	0.34447	-6.09611
KEGG_PROXIMAL_TUBULE_BICARBONATE_RECLAMATION	0.0575381	-0.0439049	0.8864	0.377447	0.442514	-6.28355
P53_DN.V2_UP	0.0573062	-0.019132	1.03168	0.304613	0.368653	-6.14632
REACTOME_GLYCEROPHOSPHOLIPID_BIOSYNTHESIS	0.0572309	-0.0439872	1.10246	0.272806	0.33331	-6.0721
REACTOME_FORMATION_OF_TRANSCRIPTION_COUPLED_NER_TC_NER_REPAIR_COMPLEX	0.0567277	-0.0592705	0.826607	0.410352	0.476368	-6.33408
REACTOME_BILE_ACID_AND_BILE_SALT_METABOLISM	0.0561918	-0.0261126	1.03071	0.305068	0.368914	-6.14731
CALCIUM_INDEPENDENT_CELL_CELL_ADHESION	0.0561461	-0.00970386	0.927069	0.356037	0.420299	-6.2472
REGULATION_OF_GROWTH	0.0557371	-0.0425103	1.19212	0.235927	0.292199	-5.97117
REGULATION_OF_TRANSCRIPTIONDNA_DEPENDENT	0.0553859	-0.0478519	1.01126	0.314239	0.378516	-6.16685
POSITIVE_REGULATION_OF_RNA_METABOLIC_PROCESS	0.0553037	-0.0461836	0.922265	0.358525	0.422586	-6.25157
PKCA_DN.V1_UP	0.0552548	-0.0188418	1.28141	0.202901	0.255831	-5.86305
KEGG_NON_SMALL_CELL_LUNG_CANCER	0.0545624	-0.0539595	0.858782	0.392435	0.458338	-6.30732
CSR_EARLY_UP.V1_DN	0.054304	-0.0539883	0.924297	0.357471	0.421668	-6.24972
REACTOME_FORMATION_OF_FIBRIN_CLOT_CLOTTING_CASCADE	0.0541405	-0.0138621	0.754848	0.452046	0.518503	-6.39013
REACTOME_CYTOCHROME_P450_ARRANGED_BY_SUBSTRATE_TYPE	0.0515051	-0.033023	0.935095	0.351905	0.417345	-6.23983
REACTOME_CELL_DEATH_SIGNALLING_VIA_NRAGE_NRIF_AND_NADE	0.051117	-0.0530988	0.934065	0.352434	0.417562	-6.24078
POSITIVE_REGULATION_OF_NUCLEOBASENUCLEOSIDENUCLEOTIDE_AND_NUCLEIC_ACID_METABOLIC_PROCESS	0.0508188	-0.048831	0.865771	0.388608	0.454559	-6.30138
REACTOME_ACTIVATION_OF_NMDA_RECEPTOR_UPON_GLUTAMATE_BINDING_AND_POSTSYNAPTIC_EVENTS	0.0502815	-0.0270421	0.953251	0.342673	0.408286	-6.22294
REACTOME_PKB_MEDIATED_EVENTS	0.0500187	-0.0624494	0.772978	0.441289	0.508841	-6.37644
PID_CDC42_REG_PATHWAY	0.0499412	-0.0554988	0.713691	0.477017	0.541533	-6.42
MITOSIS	0.0495565	-0.0399976	0.514998	0.607647	0.669021	-6.54085
RELA_DN.V1_UP	0.0494601	-0.0434	1.1595	0.248906	0.306545	-6.00877
CHROMOSOME_SEGREGATION	0.0490452	-0.0458896	0.481606	0.631098	0.688429	-6.55735
REACTOME_TRAFFICKING_OF_AMPA_RECEPTORS	0.0479055	-0.0308785	0.765439	0.445743	0.512421	-6.38217
MEIOSIS_I	0.0477732	-0.0400909	0.550421	0.583211	0.645817	-6.52215
BCAT.100_UP.V1_UP	0.0474329	-0.0340132	0.772951	0.441305	0.508841	-6.37646
REACTOME_APC_CDC20_MEDIATED_DEGRADATION_OF_NEK2A	0.0473612	-0.0478774	0.516598	0.606533	0.668273	-6.54003
REACTOME_G_ALPHA_Q_SIGNALLING_EVENTS	0.0456169	-0.0286424	0.832394	0.407094	0.474018	-6.32934
CELL_CYCLE_GO_0007049	0.0455671	-0.0466441	0.628931	0.530773	0.594605	-6.4763
INTRACELLULAR_RECEPTOR_MEDIATED_SIGNALING_PATHWAY	0.0451656	-0.0412777	0.555611	0.57967	0.642823	-6.51931
REACTOME_MRNA_3_END_PROCESSING	0.0448823	-0.0345898	0.426997	0.670264	0.72498	-6.58195
REGULATION_OF_PROTEIN_AMINO_ACID_PHOSPHORYLATION	0.0448786	-0.0377793	0.767782	0.444356	0.511209	-6.3804
KEGG_LINOLEIC_ACID_METABOLISM	0.0446582	-0.014608	0.791298	0.430571	0.498334	-6.36229
REACTOME_CLASS_A1_RHODOPSIN_LIKE_RECEPTORS	0.0446541	-0.0108195	0.692282	0.490303	0.554114	-6.43489
REACTOME_G_ALPHA_I_SIGNALLING_EVENTS	0.0443917	-0.0195258	0.71016	0.479194	0.543558	-6.42249
ST_WNT_CA2_CYCLIC_GMP_PATHWAY	0.0443269	-0.0594879	0.724593	0.470329	0.535081	-6.41225
REACTOME_TRANSPORT_OF_MATURE_TRANSCRIPT_TO_CYTOPLASM	0.0434812	-0.0387769	0.440159	0.660735	0.71669	-6.57629
REACTOME_PACKAGING_OF_TELOMERE_ENDS	0.0428936	-0.0529056	0.487306	0.627067	0.684519	-6.55461
KEGG_SMALL_CELL_LUNG_CANCER	0.0420911	-0.054108	0.687564	0.493258	0.557044	-6.43811
MYC_UP.V1_DN	0.0417588	-0.0393663	0.828624	0.409214	0.476126	-6.33243
DNA_CATABOLIC_PROCESS	0.0412184	-0.0436371	0.679046	0.498617	0.56227	-6.44386
REACTOME_NETRIN1_SIGNALING	0.0405363	-0.0515633	0.656675	0.51284	0.576196	-6.45865
BIOCARTA_G2_PATHWAY	0.0404796	-0.0416787	0.450239	0.653475	0.710319	-6.57184
ATF2_S_UP.V1_DN	0.0393433	-0.0321257	0.720661	0.472735	0.537421	-6.41506
POSITIVE_REGULATION_OF_TRANSCRIPTIONDNA_DEPENDENT	0.0388553	-0.046738	0.655846	0.513371	0.576371	-6.45918
REACTOME_CHROMOSOME_MAINTENANCE	0.0387238	-0.0562081	0.514358	0.608093	0.669033	-6.54118
REACTOME_REGULATION_OF_GLUCOKINASE_BY_GLUCOKINASE_REGULATORY_PROTEIN	0.0376851	-0.042133	0.411533	0.681529	0.735256	-6.58838
AMINE_CATABOLIC_PROCESS	0.0368714	-0.0289102	0.666784	0.506386	0.570613	-6.45203
PID_P73PATHWAY	0.0360313	-0.0476476	0.579886	0.563246	0.627325	-6.50565
NOTCH_DN.V1_UP	0.0359685	-0.0414646	0.860118	0.391702	0.45783	-6.30619
CYCLIN_D1_KE_.V1_DN	0.0357373	-0.0260109	0.752673	0.453347	0.519608	-6.39175
REACTOME_TRANSCRIPTION	0.0351068	-0.0616211	0.524883	0.600781	0.662411	-6.53576
PROTEIN_OLIGOMERIZATION	0.0327504	-0.0535908	0.567972	0.571278	0.634733	-6.51243
BIOSYNTHETIC_PROCESS	0.0326668	-0.0524702	0.77565	0.439715	0.508152	-6.3744
REGULATION_OF_ANATOMICAL_STRUCTURE_MORPHOGENESIS	0.0320697	-0.0485035	0.388904	0.698142	0.749856	-6.59737
TRANSLATIONAL_INITIATION	0.0319257	-0.0620429	0.493403	0.622768	0.680308	-6.55164
IL2_UP.V1_DN	0.031272	-0.0293057	0.747532	0.456429	0.522751	-6.39556
DNA_REPLICATION	0.0312054	-0.0481543	0.382071	0.703189	0.754222	-6.59998
INTERPHASE_OF_MITOTIC_CELL_CYCLE	0.0306199	-0.0518629	0.403421	0.687467	0.74046	-6.59166
PID_CONE_PATHWAY	0.0300542	-0.038343	0.499138	0.618736	0.678787	-6.54882
REACTOME_ELONGATION_ARREST_AND_RECOVERY	0.0293726	-0.0622265	0.370148	0.712025	0.761574	-6.60443
G_PROTEIN_SIGNALING_COUPLED_TO_CYCLIC_NUCLEOTIDE_SECOND_MESSENGER	0.0281575	-0.0262749	0.508687	0.612049	0.671943	-6.54405
NEGATIVE_REGULATION_OF_MULTICELLULAR_ORGANISMAL_PROCESS	0.0269409	-0.00240815	0.493728	0.622539	0.680308	-6.55148
ESC_V6.5_UP_EARLY.V1_UP	0.0262913	-0.0344677	0.70685	0.48124	0.545477	-6.42481
KEGG_ABC_TRANSPORTERS	0.0262136	-0.029569	0.444497	0.657607	0.713801	-6.57439
ATM_DN.V1_DN	0.0261293	-0.0233973	0.594886	0.553212	0.617941	-6.49693
PID_RB_1PATHWAY	0.026035	-0.0408952	0.400706	0.689458	0.742085	-6.59274
AKT_UP_MTOR_DN.V1_DN	0.0256225	-0.0468147	0.575811	0.565987	0.629466	-6.50798
REGULATION_OF_CELL_CYCLE	0.0247464	-0.0494784	0.392035	0.695835	0.747901	-6.59616
REACTOME_ABC_FAMILY_PROTEINS_MEDIATED_TRANSPORT	0.0240144	-0.0184768	0.41073	0.682115	0.735256	-6.58871
CYCLIC_NUCLEOTIDE_MEDIATED_SIGNALING	0.023535	-0.0268006	0.427572	0.669847	0.72498	-6.58171
REACTOME_LOSS_OF_NLP_FROM_MITOTIC_CENTROSOMES	0.0234836	-0.0448202	0.287473	0.774322	0.817399	-6.63142
ORGAN_MORPHOGENESIS	0.0232455	-0.0352474	0.449596	0.653938	0.710319	-6.57213
KEGG_DILATED_CARDIOMYOPATHY	0.0231691	-0.0380792	0.353091	0.724735	0.771945	-6.61055
REACTOME_PHASE1_FUNCTIONALIZATION_OF_COMPOUNDS	0.023008	-0.0346617	0.37133	0.711147	0.761165	-6.604
REGULATION_OF_SECRETION	0.0225934	-0.0281652	0.378034	0.706176	0.756898	-6.6015
KEGG_HOMOLOGOUS_RECOMBINATION	0.0223119	-0.0555586	0.236937	0.813172	0.849444	-6.64458
KEGG_WNT_SIGNALING_PATHWAY	0.0219118	-0.0483477	0.393776	0.694553	0.747045	-6.59548
POSITIVE_REGULATION_OF_TRANSCRIPTION	0.0216263	-0.049574	0.366415	0.7148	0.763825	-6.6058
RESPONSE_TO_UV	0.0210896	-0.043501	0.343263	0.732094	0.778166	-6.61395
EIF4E_UP	0.0206822	-0.030375	0.342493	0.732671	0.778242	-6.61421
KEGG_RNA_DEGRADATION	0.0206466	-0.0505107	0.289584	0.772711	0.816259	-6.63081
REACTOME_AMYLOIDS	0.0197908	-0.0297429	0.248616	0.804148	0.842704	-6.64176
BCAT_GDS748_DN	0.0195914	-0.043327	0.382717	0.70271	0.754222	-6.59974
DNA_METABOLIC_PROCESS	0.0195701	-0.0495744	0.273663	0.784886	0.825151	-6.63527
REACTOME_MEIOTIC_RECOMBINATION	0.0190478	-0.0479871	0.227469	0.820506	0.854995	-6.64676
CRX_NRL_DN.V1_DN	0.0188089	-0.0370741	0.470737	0.638815	0.69586	-6.56248
REACTOME_DEVELOPMENTAL_BIOLOGY	0.0183253	-0.053473	0.350031	0.727023	0.773369	-6.61162
REACTOME_DEFENSINS	0.0180622	0.139463	0.279877	0.780128	0.822398	-6.63356
REACTOME_TCA_CYCLE_AND_RESPIRATORY_ELECTRON_TRANSPORT	0.0179078	-0.0615807	0.2027	0.839765	0.871519	-6.65205
REACTOME_INSULIN_RECEPTOR_SIGNALLING_CASCADE	0.0178999	-0.0486786	0.364597	0.716153	0.764393	-6.60646
NEGATIVE_REGULATION_OF_GROWTH	0.0167424	-0.0499135	0.310022	0.757164	0.800386	-6.62473
REACTOME_AMINE_COMPOUND_SLC_TRANSPORTERS	0.0166514	0.0130117	0.311661	0.755922	0.799623	-6.62422
STEROID_HORMONE_RECEPTOR_SIGNALING_PATHWAY	0.0162691	-0.0374743	0.194434	0.846216	0.876018	-6.65368
REACTOME_NEP_NS2_INTERACTS_WITH_THE_CELLULAR_EXPORT_MACHINERY	0.0149886	-0.0446535	0.150037	0.881026	0.903335	-6.66128
REACTOME_DEADENYLATION_DEPENDENT_MRNA_DECAY	0.0149439	-0.0534899	0.183835	0.854501	0.882047	-6.65568
KRAS.BREAST_UP.V1_UP	0.0145198	-0.010896	0.278891	0.780883	0.82263	-6.63383
PID_AR_NONGENOMIC_PATHWAY	0.0138358	-0.0559123	0.193199	0.84718	0.876018	-6.65392
REACTOME_ION_CHANNEL_TRANSPORT	0.0135338	-0.0275294	0.275047	0.783825	0.824599	-6.63489
REACTOME_ENDOSOMAL_SORTING_COMPLEX_REQUIRED_FOR_TRANSPORT_ESCRT	0.0134922	-0.0586948	0.192763	0.84752	0.876018	-6.65401
KEGG_HUNTINGTONS_DISEASE	0.0131575	-0.0532275	0.200526	0.841461	0.872689	-6.65249
NITROGEN_COMPOUND_CATABOLIC_PROCESS	0.013149	-0.0310587	0.231387	0.817469	0.852899	-6.64587
GROWTH	0.0120857	-0.0462763	0.28602	0.775432	0.818008	-6.63183
IL21_UP.V1_UP	0.011966	-0.0257122	0.244061	0.807664	0.845051	-6.64288
REGULATION_OF_TRANSLATIONAL_INITIATION	0.011917	-0.063023	0.186369	0.852518	0.880592	-6.65521
REACTOME_PIP3_ACTIVATES_AKT_SIGNALING	0.0116631	-0.0505636	0.1495	0.881449	0.903335	-6.66136
NUCLEOBASENUCLEOSIDENUCLEOTIDE_AND_NUCLEIC_ACID_TRANSPORT	0.0112554	-0.050847	0.150991	0.880275	0.903335	-6.66114
MRNA_METABOLIC_PROCESS	0.0100508	-0.0482887	0.11673	0.907299	0.924747	-6.66569
RAPA_EARLY_UP.V1_DN	0.00994103	-0.0402895	0.212688	0.831987	0.865199	-6.64999
POSITIVE_REGULATION_OF_SECRETION	0.00980482	-0.0238736	0.145563	0.884548	0.905317	-6.66194
REACTOME_AQUAPORIN_MEDIATED_TRANSPORT	0.00925701	-0.0491044	0.143061	0.886518	0.90597	-6.6623
REACTOME_MUSCLE_CONTRACTION	0.007561	-0.0310248	0.0811901	0.935447	0.949031	-6.66919
RESPONSE_TO_NUTRIENT_LEVELS	0.0075497	-0.0162397	0.149322	0.881589	0.903335	-6.66139
REACTOME_TRANSPORT_OF_MATURE_MRNA_DERIVED_FROM_AN_INTRONLESS_TRANSCRIPT	0.00592691	-0.0479544	0.0640689	0.949038	0.958866	-6.67043
P53_DN.V2_DN	0.00572652	-0.0356518	0.126863	0.899294	0.917805	-6.66447
REACTOME_DOWNSTREAM_SIGNALING_OF_ACTIVATED_FGFR	0.00560646	-0.045898	0.0945015	0.924893	0.942054	-6.66803
REACTOME_RNA_POL_I_TRANSCRIPTION	0.00524709	-0.0587405	0.0696958	0.94457	0.956392	-6.67005
REACTOME_INHIBITION_OF_VOLTAGE_GATED_CA2_CHANNELS_VIA_GBETA_GAMMA_SUBUNITS	0.00383795	-0.0231387	0.0558949	0.955533	0.963194	-6.67091
RESPONSE_TO_ENDOGENOUS_STIMULUS	0.00356425	-0.0525349	0.0557167	0.955674	0.963194	-6.67092
REACTOME_INTERACTIONS_OF_VPR_WITH_HOST_CELLULAR_PROTEINS	0.000978481	-0.0518678	0.0116237	0.990748	0.991393	-6.6724
KEGG_ARRHYTHMOGENIC_RIGHT_VENTRICULAR_CARDIOMYOPATHY_ARVC	0.00088197	-0.0436275	0.014344	0.988583	0.989871	-6.67236
REACTOME_KERATAN_SULFATE_BIOSYNTHESIS	0.000423263	-0.0504853	0.00497672	0.996039	0.996039	-6.67245
G_PROTEIN_COUPLED_RECEPTOR_PROTEIN_SIGNALING_PATHWAY	-0.000965043	-0.0169796	-0.0184831	0.985289	0.987216	-6.6723
KEGG_ETHER_LIPID_METABOLISM	-0.0015543	-0.0294387	-0.0266527	0.978788	0.981342	-6.67211
DCA_UP.V1_DN	-0.00183712	-0.0431547	-0.0435507	0.965346	0.971668	-6.67152
REACTOME_BETA_DEFENSINS	-0.00260331	0.142716	-0.0400596	0.968122	0.972989	-6.67167
BIOCARTA_CARM_ER_PATHWAY	-0.00268492	-0.0525608	-0.0395118	0.968558	0.972989	-6.67169
REACTOME_PRE_NOTCH_TRANSCRIPTION_AND_TRANSLATION	-0.0027536	-0.0472632	-0.0334078	0.973413	0.97659	-6.67191
PRC2_SUZ12_UP.V1_DN	-0.00315204	-0.0306807	-0.0771502	0.938652	0.951655	-6.66951
ECTODERM_DEVELOPMENT	-0.00364113	0.0134369	-0.0661061	0.94742	0.958647	-6.67029
PID_RHOA_REG_PATHWAY	-0.00376808	-0.0481686	-0.0603238	0.952014	0.960765	-6.67066
REACTOME_E2F_MEDIATED_REGULATION_OF_DNA_REPLICATION	-0.00378686	-0.0311661	-0.0353353	0.97188	0.975689	-6.67184
REACTOME_RNA_POL_I_PROMOTER_OPENING	-0.00379597	-0.0471526	-0.0402087	0.968004	0.972989	-6.67166
PROTEIN_HOMOOLIGOMERIZATION	-0.00384101	-0.0522131	-0.0634778	0.949508	0.958866	-6.67046
ST_WNT_BETA_CATENIN_PATHWAY	-0.00414056	-0.0358982	-0.0641615	0.948965	0.958866	-6.67042
DNA_INTEGRITY_CHECKPOINT	-0.00418921	-0.0486774	-0.0451193	0.964099	0.971048	-6.67145
REACTOME_RNA_POL_I_RNA_POL_III_AND_MITOCHONDRIAL_TRANSCRIPTION	-0.00543199	-0.0612465	-0.0817699	0.934987	0.949031	-6.66914
NRL_DN.V1_UP	-0.00564247	-0.045355	-0.144191	0.885629	0.905663	-6.66214
REACTOME_GABA_B_RECEPTOR_ACTIVATION	-0.00574374	-0.0311444	-0.0862556	0.931429	0.946204	-6.66877
RESPONSE_TO_EXTRACELLULAR_STIMULUS	-0.0060343	-0.0178357	-0.122921	0.902407	0.920371	-6.66496
DNA_RECOMBINATION	-0.00693818	-0.045402	-0.0885925	0.929576	0.944946	-6.66857
REACTOME_YAP1_AND_WWTR1_TAZ_STIMULATED_GENE_EXPRESSION	-0.00704262	-0.0575117	-0.0896482	0.928739	0.94472	-6.66847
REACTOME_CLEAVAGE_OF_GROWING_TRANSCRIPT_IN_THE_TERMINATION_REGION_	-0.00734352	-0.0371218	-0.0739123	0.941222	0.953631	-6.66975
RAPA_EARLY_UP.V1_UP	-0.00755969	-0.0298892	-0.169453	0.865769	0.891882	-6.6582
REACTOME_MITOTIC_G2_G2_M_PHASES	-0.00786327	-0.0470378	-0.0933283	0.925822	0.942377	-6.66814
AKT_UP.V1_DN	-0.00808014	-0.0469269	-0.161039	0.872375	0.896284	-6.65958
REACTOME_PI3K_EVENTS_IN_ERBB2_SIGNALING	-0.00850001	-0.0552299	-0.132517	0.894832	0.913858	-6.66374
YAP1_DN	-0.0092856	-0.0362728	-0.192949	0.847375	0.876018	-6.65397
VEGF_A_UP.V1_UP	-0.00944021	-0.0296059	-0.163333	0.870573	0.89503	-6.65921
CELL_PROJECTION_BIOGENESIS	-0.0106985	-0.0577506	-0.168401	0.866595	0.892134	-6.65838
CAHOY_OLIGODENDROCUTIC	-0.0114587	-0.0471855	-0.271597	0.78647	0.825686	-6.63583
REACTOME_ACTIVATION_OF_KAINATE_RECEPTORS_UPON_GLUTAMATE_BINDING	-0.0122737	-0.0389876	-0.176428	0.860301	0.887438	-6.657
MTOR_UP.V1_DN	-0.0122766	-0.0467943	-0.255907	0.798528	0.837773	-6.63994
REACTOME_PI3K_EVENTS_IN_ERBB4_SIGNALING	-0.0136463	-0.050611	-0.204125	0.838654	0.871519	-6.65177
ATM_DN.V1_UP	-0.0137829	-0.0165869	-0.275287	0.783642	0.824599	-6.63482
BIOCARTA_CELLCYCLE_PATHWAY	-0.0151238	-0.047062	-0.167147	0.867579	0.892549	-6.65858
KRAS.50_UP.V1_UP	-0.0152585	-0.0173395	-0.24629	0.805943	0.843824	-6.64233
RESPONSE_TO_DNA_DAMAGE_STIMULUS	-0.0154501	-0.0525273	-0.213682	0.831213	0.865199	-6.64978
REACTOME_GLUCAGON_SIGNALING_IN_METABOLIC_REGULATION	-0.0159051	-0.0444772	-0.23078	0.817939	0.852899	-6.64601
PRC1_BMI_UP.V1_DN	-0.0164225	-0.022512	-0.459109	0.647114	0.703902	-6.56784
REACTOME_RECRUITMENT_OF_MITOTIC_CENTROSOME_PROTEINS_AND_COMPLEXES	-0.0172008	-0.0453958	-0.213178	0.831605	0.865199	-6.64989
REACTOME_RNA_POL_I_TRANSCRIPTION_INITIATION	-0.0172444	-0.0501515	-0.203124	0.839435	0.871519	-6.65197
SRC_UP.V1_DN	-0.0176971	-0.0375797	-0.41614	0.678165	0.733009	-6.58649
KRAS.300_UP.V1_UP	-0.0176997	-0.0134371	-0.361747	0.718275	0.766126	-6.60748
PID_FOXM1PATHWAY	-0.0178077	-0.0438702	-0.174255	0.862004	0.888598	-6.65738
REACTOME_ACTIVATION_OF_THE_PRE_REPLICATIVE_COMPLEX	-0.0179632	-0.0233357	-0.145369	0.884701	0.905317	-6.66197
REACTOME_EXTRACELLULAR_MATRIX_ORGANIZATION	-0.0190913	-0.0380204	-0.248387	0.804325	0.842704	-6.64182
PID_BMPPATHWAY	-0.0191944	-0.0530659	-0.271997	0.786164	0.825686	-6.63572
TISSUE_DEVELOPMENT	-0.0194615	-0.0139227	-0.377227	0.706774	0.757011	-6.60181
PID_HNF3BPATHWAY	-0.0197636	-0.0260424	-0.436137	0.663641	0.718828	-6.57804
REACTOME_SIGNALING_BY_NOTCH	-0.0203454	-0.049753	-0.349958	0.727078	0.773369	-6.61165
MEL18_DN.V1_DN	-0.0203493	-0.0311759	-0.313383	0.754618	0.798793	-6.62369
REACTOME_TIGHT_JUNCTION_INTERACTIONS	-0.0206561	-0.0218767	-0.365981	0.715123	0.763825	-6.60595
PID_FANCONI_PATHWAY	-0.0211609	-0.0421199	-0.199278	0.842434	0.873109	-6.65274
KEGG_OXIDATIVE_PHOSPHORYLATION	-0.0215357	-0.0581465	-0.242392	0.808954	0.845824	-6.64328
ION_TRANSPORT	-0.0227299	-0.0223039	-0.473438	0.636893	0.694258	-6.56121
CTIP_DN.V1_UP	-0.0232974	-0.0146037	-0.494274	0.622155	0.680308	-6.55122
REACTOME_RESPIRATORY_ELECTRON_TRANSPORT	-0.0252204	-0.0618253	-0.236486	0.81352	0.849444	-6.64468
REACTOME_SIGNALING_BY_FGFR_IN_DISEASE	-0.0253799	-0.0459101	-0.436745	0.663202	0.718828	-6.57777
KRAS.DF.V1_DN	-0.025896	-0.0348456	-0.586478	0.558825	0.623305	-6.50184
REACTOME_METABOLISM_OF_STEROID_HORMONES_AND_VITAMINS_A_AND_D	-0.0268442	-0.0196267	-0.509138	0.611734	0.671943	-6.54382
REACTOME_STEROID_HORMONES	-0.0274731	-0.0251573	-0.494455	0.622027	0.680308	-6.55113
REACTOME_PI3K_CASCADE	-0.0275846	-0.0426831	-0.582228	0.561673	0.626027	-6.5043
ESC_V6.5_UP_LATE.V1_DN	-0.0278324	-0.0445885	-0.61988	0.536692	0.600361	-6.48189
REACTOME_RNA_POL_I_TRANSCRIPTION_TERMINATION	-0.0283229	-0.0516126	-0.340863	0.733894	0.778465	-6.61477
REACTOME_PREFOLDIN_MEDIATED_TRANSFER_OF_SUBSTRATE_TO_CCT_TRIC	-0.0284224	-0.0398715	-0.320797	0.749008	0.793948	-6.62136
AMINO_ACID_DERIVATIVE_METABOLIC_PROCESS	-0.0285114	-0.0380748	-0.567572	0.571549	0.634733	-6.51265
REACTOME_RNA_POL_III_TRANSCRIPTION_INITIATION_FROM_TYPE_3_PROMOTER	-0.0285485	-0.0673807	-0.412107	0.681109	0.735256	-6.58815
REACTOME_GLOBAL_GENOMIC_NER_GG_NER	-0.0285746	-0.0559258	-0.34118	0.733656	0.778465	-6.61466
PID_LKB1_PATHWAY	-0.029173	-0.0535583	-0.467062	0.641433	0.698217	-6.56419
CTIP_DN.V1_DN	-0.0328889	-0.0235599	-0.732594	0.465454	0.531898	-6.40649
REACTOME_TERMINATION_OF_O_GLYCAN_BIOSYNTHESIS	-0.034045	0.0376763	-0.498525	0.619167	0.678787	-6.54912
REACTOME_FORMATION_OF_TUBULIN_FOLDING_INTERMEDIATES_BY_CCT_TRIC	-0.0341229	-0.032292	-0.357335	0.721565	0.769102	-6.60906
PID_AR_TF_PATHWAY	-0.0356355	-0.051703	-0.525292	0.600498	0.662411	-6.53554
KEGG_PURINE_METABOLISM	-0.0363114	-0.0534411	-0.755471	0.451674	0.518464	-6.38966
REACTOME_PEPTIDE_LIGAND_BINDING_RECEPTORS	-0.0363354	-0.00610006	-0.52902	0.597919	0.660202	-6.53359
CYCLIN_D1_KE_.V1_UP	-0.0364925	-0.0455904	-0.729916	0.467082	0.532571	-6.40842
OXYGEN_AND_REACTIVE_OXYGEN_SPECIES_METABOLIC_PROCESS	-0.0367994	-0.0161972	-0.578536	0.564153	0.627881	-6.50643
RELA_DN.V1_DN	-0.0376616	-0.0248483	-0.741506	0.460058	0.526514	-6.39999
REACTOME_GPCR_LIGAND_BINDING	-0.0388588	-0.0146907	-0.647983	0.518424	0.581619	-6.46426
REACTOME_G2_M_CHECKPOINTS	-0.0390826	-0.0261826	-0.315636	0.752911	0.797536	-6.62299
REACTOME_NUCLEOTIDE_EXCISION_REPAIR	-0.0394973	-0.0603319	-0.512847	0.609146	0.669712	-6.54195
PID_FGF_PATHWAY	-0.0395118	-0.0374965	-0.659297	0.511162	0.57473	-6.45694
PID_MYC_ACTIVPATHWAY	-0.0399157	-0.0507009	-0.542753	0.588461	0.651162	-6.5263
REACTOME_NEUROTRANSMITTER_RECEPTOR_BINDING_AND_DOWNSTREAM_TRANSMISSION_IN_THE_POSTSYNAPTIC_CELL	-0.0419119	-0.0205038	-0.851812	0.396275	0.462121	-6.3132
REACTOME_GLUTATHIONE_CONJUGATION	-0.0422861	-0.0415966	-0.564369	0.573718	0.636682	-6.51445
MUSCLE_DEVELOPMENT	-0.0428363	-0.0457181	-0.77721	0.438799	0.507474	-6.3732
CHROMOSOME_ORGANIZATION_AND_BIOGENESIS	-0.0437918	-0.0459296	-0.539153	0.590933	0.653428	-6.52823
KEGG_MELANOMA	-0.0438344	-0.0266164	-0.826932	0.410168	0.476368	-6.33382
ANION_TRANSPORT	-0.0443557	0.0039042	-0.728227	0.468111	0.533348	-6.40964
SENSORY_PERCEPTION	-0.044717	-0.0255077	-1.32652	0.187573	0.238461	-5.80554
CELL_CELL_SIGNALING	-0.0458988	-0.0170757	-0.968439	0.335072	0.400159	-6.20857
DNA_DEPENDENT_DNA_REPLICATION	-0.0459728	-0.0410025	-0.495615	0.621212	0.680308	-6.55056
KEGG_DNA_REPLICATION	-0.046183	-0.0447735	-0.410674	0.682157	0.735256	-6.58873
RIBONUCLEOPROTEIN_COMPLEX_BIOGENESIS_AND_ASSEMBLY	-0.0463763	-0.0580628	-0.659523	0.511018	0.57473	-6.45679
CATION_TRANSPORT	-0.0467834	-0.028286	-0.95503	0.341777	0.407534	-6.22127
ESC_V6.5_UP_LATE.V1_UP	-0.0479283	-0.0370812	-0.92964	0.35471	0.419054	-6.24484
PID_HDAC_CLASSIII_PATHWAY	-0.0502716	-0.0600187	-0.730981	0.466434	0.532485	-6.40765
REACTOME_SIGNALING_BY_BMP	-0.0519816	-0.0520673	-0.608386	0.544258	0.608381	-6.48888
REACTOME_SIGNALING_BY_FGFR	-0.052146	-0.0476145	-0.900247	0.370069	0.434527	-6.27135
MACROMOLECULE_BIOSYNTHETIC_PROCESS	-0.0527226	-0.0502904	-1.20555	0.230728	0.285991	-5.9554
KEGG_MELANOGENESIS	-0.0532782	-0.0459701	-1.04151	0.300053	0.363708	-6.1363
RB_DN.V1_UP	-0.0539718	-0.0474044	-0.880455	0.380643	0.445581	-6.28873
BMI1_DN.V1_DN	-0.0544095	-0.0331746	-0.994981	0.322055	0.386415	-6.18292
PROTEIN_RNA_COMPLEX_ASSEMBLY	-0.0555645	-0.0588538	-0.853227	0.395494	0.46156	-6.31201
CELLULAR_BIOSYNTHETIC_PROCESS	-0.055952	-0.0544391	-1.21366	0.227626	0.28283	-5.94578
REACTOME_TRANSCRIPTION_COUPLED_NER_TC_NER	-0.0560527	-0.062493	-0.713627	0.477056	0.541533	-6.42005
REACTOME_TELOMERE_MAINTENANCE	-0.0562919	-0.055674	-0.693811	0.489347	0.553441	-6.43384
HISTONE_MODIFICATION	-0.056458	-0.0510729	-0.631347	0.529199	0.593274	-6.47479
BIOCARTA_G1_PATHWAY	-0.0573375	-0.0461116	-0.727579	0.468506	0.533403	-6.41011
NEGATIVE_REGULATION_OF_CELL_DIFFERENTIATION	-0.0573376	-0.0172552	-1.00896	0.315335	0.379241	-6.16913
PID_ATR_PATHWAY	-0.0576635	-0.0349121	-0.536753	0.592584	0.654782	-6.52951
E2F3_UP.V1_DN	-0.0577216	-0.0263432	-1.40692	0.162433	0.209095	-5.69831
REACTOME_CHOLESTEROL_BIOSYNTHESIS	-0.0578043	-0.0644357	-0.553171	0.581333	0.644203	-6.52065
REACTOME_SYNTHESIS_OF_PA	-0.0585218	-0.0289154	-0.985987	0.326428	0.391052	-6.19169
REACTOME_TRANSMISSION_ACROSS_CHEMICAL_SYNAPSES	-0.0594245	-0.0223525	-1.22748	0.222413	0.276801	-5.92926
STK33_NOMO_DN	-0.0596125	-0.0404516	-1.45612	0.148372	0.193425	-5.62969
KRAS.PROSTATE_UP.V1_UP	-0.0596357	-0.018616	-1.18378	0.239197	0.295773	-5.98088
KEGG_NOTCH_SIGNALING_PATHWAY	-0.0603203	-0.045386	-0.88863	0.376252	0.44145	-6.2816
SODIUM_ION_TRANSPORT	-0.0610329	-0.0256393	-1.00592	0.316788	0.380393	-6.17214
RESPONSE_TO_ORGANIC_SUBSTANCE	-0.0614392	-0.0501625	-1.19098	0.236373	0.292517	-5.9725
RB_P107_DN.V1_UP	-0.0618669	-0.0467041	-0.740424	0.460711	0.52687	-6.40078
MRNA_PROCESSING_GO_0006397	-0.0622545	-0.0453311	-0.703242	0.483476	0.547607	-6.42732
KRAS.600_UP.V1_UP	-0.0635103	-0.0211672	-1.42712	0.156541	0.201848	-5.67041
KEGG_THYROID_CANCER	-0.0650942	-0.050621	-1.01749	0.31128	0.375455	-6.16063
DNA_REPAIR	-0.0655473	-0.0512582	-0.827279	0.409973	0.476368	-6.33353
REACTOME_METABOLISM_OF_NON_CODING_RNA	-0.0659553	-0.0472239	-0.730608	0.466661	0.532485	-6.40792
REACTOME_INHIBITION_OF_INSULIN_SECRETION_BY_ADRENALINE_NORADRENALINE	-0.0663104	-0.0356749	-0.920498	0.359443	0.423343	-6.25318
REACTOME_G0_AND_EARLY_G1	-0.066436	-0.034903	-0.592019	0.555122	0.619624	-6.49861
PTEN_DN.V1_DN	-0.0669446	-0.0239853	-1.42762	0.156397	0.201832	-5.66971
REACTOME_ACTIVATED_NOTCH1_TRANSMITS_SIGNAL_TO_THE_NUCLEUS	-0.0684979	-0.0465774	-1.11673	0.266681	0.326604	-6.05654
KEGG_PARKINSONS_DISEASE	-0.0685407	-0.0533708	-0.771206	0.442333	0.509263	-6.37779
KRAS.AMP.LUNG_UP.V1_UP	-0.069564	-0.00911341	-1.54505	0.125371	0.166404	-5.49992
NOTCH_DN.V1_DN	-0.0700114	-0.0235577	-1.43344	0.154732	0.200526	-5.6616
ANATOMICAL_STRUCTURE_MORPHOGENESIS	-0.0701087	-0.0349986	-1.56966	0.119532	0.15963	-5.46272
CYCLIN_D1_UP.V1_UP	-0.0701743	-0.034263	-1.33686	0.184184	0.234541	-5.79209
BONE_REMODELING	-0.0708689	-0.0125496	-1.17413	0.243026	0.300025	-5.99204
KRAS.AMP.LUNG_UP.V1_DN	-0.0710236	-0.029547	-1.60123	0.112358	0.150693	-5.41416
KEGG_GLYCEROPHOSPHOLIPID_METABOLISM	-0.0721547	-0.0401859	-1.37754	0.171302	0.219592	-5.73819
BIOCARTA_ATRBRCA_PATHWAY	-0.0728992	-0.0522851	-0.76045	0.448706	0.515442	-6.38593
TISSUE_REMODELING	-0.0753869	-0.0051037	-1.26003	0.21048	0.263663	-5.88963
PRC2_EZH2_UP.V1_UP	-0.0757776	-0.0399422	-1.41586	0.159803	0.205882	-5.686
REACTOME_NEUROTRANSMITTER_RELEASE_CYCLE	-0.0765084	-0.0173092	-1.26728	0.207885	0.261259	-5.88066
RNA_PROCESSING	-0.0767336	-0.0441241	-0.935346	0.351777	0.417345	-6.2396
REACTOME_SIGNALING_BY_NOTCH1	-0.0779095	-0.0478377	-1.35366	0.17878	0.228416	-5.77003
REACTOME_SIGNALING_BY_FGFR1_MUTANTS	-0.0780514	-0.0343472	-1.33232	0.185667	0.236234	-5.79801
ONE_CARBON_COMPOUND_METABOLIC_PROCESS	-0.0792387	-0.0552921	-1.05871	0.292186	0.355292	-6.11855
REACTOME_CELL_CELL_JUNCTION_ORGANIZATION	-0.0821878	-0.0217771	-1.53538	0.127726	0.168946	-5.51439
REACTOME_ACTIVATION_OF_ATR_IN_RESPONSE_TO_REPLICATION_STRESS	-0.085171	-0.0238255	-0.683737	0.495662	0.559348	-6.4407
REACTOME_G_ALPHA_S_SIGNALLING_EVENTS	-0.0861656	-0.0201577	-1.52623	0.129988	0.171496	-5.528
REACTOME_NEURONAL_SYSTEM	-0.0870436	-0.0229378	-1.89582	0.0607587	0.0867096	-4.91722
RPS14_DN.V1_DN	-0.0881894	-0.0399906	-1.37889	0.170888	0.219244	-5.73639
MUSCLE_CELL_DIFFERENTIATION	-0.0886301	-0.037198	-1.65104	0.101747	0.137905	-5.3357
REACTOME_MRNA_PROCESSING	-0.089312	-0.0401966	-1.01744	0.311306	0.375455	-6.16068
STK33_DN	-0.0908048	-0.0431824	-2.21942	0.0286295	0.0434389	-4.28196
REACTOME_PROCESSING_OF_CAPPED_INTRONLESS_PRE_MRNA	-0.0908501	-0.0463324	-0.959577	0.339493	0.405125	-6.21698
SKELETAL_DEVELOPMENT	-0.091829	-0.0432554	-1.55142	0.12384	0.164941	-5.49036
REACTOME_HEPARAN_SULFATE_HEPARIN_HS_GAG_METABOLISM	-0.0918495	-0.0196886	-1.44251	0.152164	0.197697	-5.6489
IL21_UP.V1_DN	-0.0923366	-0.0190533	-2.19505	0.0303834	0.0459187	-4.33299
KEGG_AXON_GUIDANCE	-0.0924509	-0.0512375	-1.55923	0.121979	0.162604	-5.47855
DCA_UP.V1_UP	-0.094273	-0.0294521	-2.68928	0.0083421	0.0138166	-3.20018
KEGG_NEUROACTIVE_LIGAND_RECEPTOR_INTERACTION	-0.09439	-0.0109195	-1.91922	0.0576965	0.0824926	-4.87438
REACTOME_GABA_RECEPTOR_ACTIVATION	-0.0949671	-0.0226864	-1.6051	0.111503	0.149677	-5.40815
REACTOME_PHOSPHOLIPASE_C_MEDIATED_CASCADE	-0.0974171	-0.0392859	-1.68143	0.0956807	0.130837	-5.28672
REACTOME_GLUCAGON_TYPE_LIGAND_RECEPTORS	-0.0974442	-0.0329828	-1.49768	0.137244	0.180294	-5.56995
COVALENT_CHROMATIN_MODIFICATION	-0.0976296	-0.0513597	-1.09961	0.27404	0.334551	-6.07518
NEUROLOGICAL_SYSTEM_PROCESS	-0.0983383	-0.0196353	-2.91091	0.00440918	0.00772738	-2.62742
POSITIVE_REGULATION_OF_CELLULAR_COMPONENT_ORGANIZATION_AND_BIOGENESIS	-0.0983456	-0.0412272	-1.62739	0.106681	0.143832	-5.37325
BRCA1_DN.V1_UP	-0.0983807	-0.0123563	-2.26581	0.0255344	0.0389349	-4.18342
REACTOME_GENERIC_TRANSCRIPTION_PATHWAY	-0.0988628	-0.0337401	-1.14121	0.256401	0.314767	-6.02942
EMBRYONIC_DEVELOPMENT	-0.0992676	-0.0398036	-1.98844	0.0493904	0.0716837	-4.74483
REACTOME_HS_GAG_DEGRADATION	-0.099658	-0.028196	-1.3844	0.1692	0.21726	-5.72896
REACTOME_OLFACTORY_SIGNALING_PATHWAY	-0.100286	0.135918	-1.9467	0.0542682	0.0780994	-4.82347
BIOCARTA_INTRINSIC_PATHWAY	-0.100318	-0.0157937	-1.39432	0.166191	0.213754	-5.71551
EXCRETION	-0.102077	-0.0387494	-1.86477	0.0650333	0.0924664	-4.97331
REACTOME_REGULATORY_RNA_PATHWAYS	-0.103242	-0.0563994	-1.25169	0.21349	0.266913	-5.89987
KEGG_MATURITY_ONSET_DIABETES_OF_THE_YOUNG	-0.105216	-0.00100216	-1.87403	0.0637326	0.090701	-4.95667
REACTOME_RESPIRATORY_ELECTRON_TRANSPORT_ATP_SYNTHESIS_BY_CHEMIOSMOTIC_COUPLING_AND_HEAT_PRODUCTION_BY_UNCOUPLING_PROTEINS_	-0.106173	-0.0608476	-1.00839	0.315608	0.379272	-6.1697
REACTOME_SMAD2_SMAD3_SMAD4_HETEROTRIMER_REGULATES_TRANSCRIPTION	-0.110137	-0.0443258	-1.54897	0.124426	0.165435	-5.49403
STK33_SKM_DN	-0.110275	-0.0402033	-2.69228	0.00827237	0.0137307	-3.19269
RNA_SPLICING	-0.11346	-0.0434115	-1.27529	0.205048	0.257904	-5.8707
PTEN_DN.V2_DN	-0.114975	-0.0466458	-2.45915	0.0155761	0.0246809	-3.753
REACTOME_PROCESSING_OF_CAPPED_INTRON_CONTAINING_PRE_MRNA	-0.115652	-0.0391126	-1.26001	0.210484	0.263663	-5.88965
PRC1_BMI_UP.V1_UP	-0.11627	-0.0216102	-2.96734	0.00372766	0.00663894	-2.47543
KRAS.300_UP.V1_DN	-0.117011	-0.0164166	-2.14201	0.0345264	0.0515214	-4.44226
REACTOME_DNA_STRAND_ELONGATION	-0.118037	-0.0270156	-0.933679	0.352632	0.417562	-6.24113
REACTOME_PI_3K_CASCADE	-0.121052	-0.0362668	-2.17807	0.0316598	0.0476603	-4.36823
REACTOME_SIGNALING_BY_FGFR_MUTANTS	-0.121688	-0.0319236	-2.21163	0.0291806	0.0441877	-4.29834
REACTOME_RNA_POL_III_TRANSCRIPTION	-0.121999	-0.0632755	-1.77215	0.0792977	0.110636	-5.13544
ACTIN_FILAMENT_ORGANIZATION	-0.122563	-0.0509305	-1.77985	0.0780202	0.109115	-5.12225
PTEN_DN.V1_UP	-0.123869	-0.0261784	-2.74871	0.00705527	0.0118513	-3.05041
PID_BETACATENIN_NUC_PATHWAY	-0.124093	-0.0402499	-2.18915	0.0308215	0.0464449	-4.34526
MONOVALENT_INORGANIC_CATION_TRANSPORT	-0.125825	-0.0252942	-2.33264	0.0215925	0.0335229	-4.03823
KEGG_OLFACTORY_TRANSDUCTION	-0.129029	0.125928	-2.70763	0.00792365	0.013209	-3.15423
DETECTION_OF_EXTERNAL_STIMULUS	-0.130109	-0.0306246	-2.15397	0.0335515	0.050164	-4.41783
JNK_DN.V1_DN	-0.130533	-0.0313772	-2.80125	0.00607129	0.010334	-2.91568
REACTOME_DNA_REPAIR	-0.13065	-0.0528968	-1.60868	0.110718	0.148754	-5.40259
CHROMATIN_REMODELING	-0.130897	-0.0377736	-1.49628	0.13761	0.18062	-5.572
REACTOME_ADHERENS_JUNCTIONS_INTERACTIONS	-0.132507	-0.0306145	-1.92675	0.0567402	0.0812765	-4.86051
ESTABLISHMENT_AND_OR_MAINTENANCE_OF_CHROMATIN_ARCHITECTURE	-0.13303	-0.0443762	-1.69171	0.0936955	0.128351	-5.26995
KEGG_RNA_POLYMERASE	-0.133941	-0.0642378	-1.75627	0.0819857	0.11372	-5.16246
KRAS.KIDNEY_UP.V1_UP	-0.136477	-0.0248544	-2.49097	0.0143209	0.0228807	-3.67916
METAL_ION_TRANSPORT	-0.137011	-0.0256877	-2.75288	0.00697221	0.0117246	-3.0398
SPLICEOSOME_ASSEMBLY	-0.137322	-0.045603	-1.44935	0.150249	0.195374	-5.63926
WNT_SIGNALING	-0.137929	-0.0350086	-2.66987	0.00880645	0.0145543	-3.24848
WNT_UP.V1_UP	-0.139642	-0.030936	-3.20778	0.0017782	0.00342493	-1.80066
KRAS.600_UP.V1_DN	-0.140274	-0.0168947	-2.8459	0.00533539	0.00915234	-2.79945
REACTOME_LIGAND_GATED_ION_CHANNEL_TRANSPORT	-0.141353	0.0206853	-2.22947	0.0279328	0.0424236	-4.26078
CHROMATIN_MODIFICATION	-0.142033	-0.0403996	-1.76441	0.080598	0.112006	-5.14863
KEGG_SPLICEOSOME	-0.142358	-0.0474186	-1.63889	0.104258	0.140937	-5.35506
KRAS.PROSTATE_UP.V1_DN	-0.146411	-0.00572707	-3.33933	0.00116658	0.00231657	-1.41334
REACTOME_G1_PHASE	-0.146985	-0.0484158	-2.08263	0.039738	0.0586718	-4.56171
BRCA1_DN.V1_DN	-0.147334	-0.0262027	-4.18524	5.97095e-05	0.000163298	1.36103
PRC2_EDD_UP.V1_UP	-0.148428	-0.0451285	-2.43487	0.0165993	0.026087	-3.8088
KEGG_P53_SIGNALING_PATHWAY	-0.149071	-0.0428691	-2.59258	0.0108963	0.0177223	-3.43775
REACTOME_INWARDLY_RECTIFYING_K_CHANNELS	-0.149138	-0.0257252	-2.3152	0.0225655	0.0349037	-4.07648
REACTOME_VOLTAGE_GATED_POTASSIUM_CHANNELS	-0.150456	-0.0125159	-2.66921	0.00882258	0.0145653	-3.25011
ESC_J1_UP_LATE.V1_DN	-0.150695	-0.0431623	-3.70021	0.000346363	0.000786352	-0.287756
NEUROGENESIS	-0.152409	-0.0425212	-3.3199	0.0012424	0.00244817	-1.47133
REACTOME_METABOLISM_OF_PROTEINS	-0.15378	-0.0525203	-2.85408	0.00520968	0.00896672	-2.77797
REACTOME_MRNA_SPLICING	-0.154868	-0.0413198	-1.65935	0.100059	0.136218	-5.3224
ATF2_UP.V1_UP	-0.155624	-0.0254421	-3.17586	0.00196628	0.00375424	-1.89274
RNA_SPLICINGVIA_TRANSESTERIFICATION_REACTIONS	-0.156082	-0.0453046	-1.69596	0.0928848	0.127354	-5.26299
REACTOME_NOTCH1_INTRACELLULAR_DOMAIN_REGULATES_TRANSCRIPTION	-0.159573	-0.051183	-2.54702	0.0123285	0.0198626	-3.54706
STRIATED_MUSCLE_DEVELOPMENT	-0.160359	-0.0352446	-3.22958	0.00165954	0.00321249	-1.73734
SYNAPTIC_TRANSMISSION	-0.164038	-0.0146941	-3.69894	0.000347897	0.000787507	-0.291873
PRC2_SUZ12_UP.V1_UP	-0.166594	-0.0188682	-4.34995	3.18759e-05	9.27902e-05	1.95382
REACTOME_MITOCHONDRIAL_PROTEIN_IMPORT	-0.167621	-0.0557477	-2.18914	0.0308223	0.0464449	-4.34528
TRANSMISSION_OF_NERVE_IMPULSE	-0.169625	-0.0171746	-4.01509	0.000112382	0.000287406	0.76575
PID_BARD1PATHWAY	-0.170351	-0.0424392	-1.62008	0.108244	0.145811	-5.38475
REACTOME_REGULATION_OF_GENE_EXPRESSION_IN_BETA_CELLS	-0.171331	-0.00444453	-2.90261	0.00451852	0.00790211	-2.64955
REACTOME_MITOCHONDRIAL_TRNA_AMINOACYLATION	-0.171884	-0.0574195	-2.07549	0.0404079	0.0596037	-4.57586
KEGG_GLYCOSPHINGOLIPID_BIOSYNTHESIS_LACTO_AND_NEOLACTO_SERIES	-0.173949	-0.0305709	-2.87359	0.00492102	0.00850799	-2.72658
FEEDING_BEHAVIOR	-0.176361	0.0161987	-3.31052	0.00128064	0.00251065	-1.49923
KRAS.KIDNEY_UP.V1_DN	-0.176792	-0.00667616	-3.33231	0.00119345	0.00236687	-1.43431
KRAS.BREAST_UP.V1_DN	-0.17721	-0.0189415	-3.55395	0.000572298	0.00122	-0.754806
REACTOME_FRS2_MEDIATED_CASCADE	-0.177391	-0.0283618	-3.18608	0.00190413	0.00364465	-1.86334
E2F3_UP.V1_UP	-0.177523	-0.0385328	-3.61134	0.000470697	0.00103204	-0.573274
REACTOME_COLLAGEN_FORMATION	-0.177545	-0.0485544	-2.14653	0.034155	0.0510168	-4.43304
GENERATION_OF_NEURONS	-0.178199	-0.0405634	-3.69242	0.000355867	0.000804364	-0.312983
REACTOME_REGULATION_OF_BETA_CELL_DEVELOPMENT	-0.182865	-0.0083806	-3.79008	0.000252736	0.000594557	0.00634293
KRAS.600.LUNG.BREAST_UP.V1_DN	-0.187558	-0.0170399	-4.23172	5.00927e-05	0.000139227	1.5267
REACTOME_POTASSIUM_CHANNELS	-0.188313	-0.0152686	-3.41498	0.000910709	0.00186386	-1.18494
REACTOME_INTERACTION_BETWEEN_L1_AND_ANKYRINS	-0.189336	-0.0323374	-2.63488	0.00970287	0.0158484	-3.33477
REACTOME_RNA_POL_III_TRANSCRIPTION_INITIATION_FROM_TYPE_2_PROMOTER	-0.190699	-0.0690422	-2.57977	0.0112831	0.0183126	-3.46866
KRAS.LUNG_UP.V1_DN	-0.191295	-0.0143665	-3.88292	0.000181561	0.000442951	0.315758
ALK_DN.V1_DN	-0.191641	-0.0165004	-3.84236	0.000209919	0.000502562	0.179901
CELLULAR_MORPHOGENESIS_DURING_DIFFERENTIATION	-0.192561	-0.0348708	-3.63231	0.000438034	0.000965938	-0.506397
BIOCARTA_AMI_PATHWAY	-0.192993	-0.0250448	-2.5108	0.0135853	0.0217961	-3.63273
SRC_UP.V1_UP	-0.194849	-0.030612	-4.16256	6.50229e-05	0.000175951	1.28066
CAHOY_NEURONAL	-0.19565	-0.010544	-3.69932	0.000347434	0.000787507	-0.290633
HEART_DEVELOPMENT	-0.196125	-0.00947515	-3.7997	0.000244276	0.00057762	0.0381559
KEGG_GLYCOSAMINOGLYCAN_BIOSYNTHESIS_HEPARAN_SULFATE	-0.197743	-0.042468	-2.80224	0.00605393	0.0103158	-2.9131
CENTRAL_NERVOUS_SYSTEM_DEVELOPMENT	-0.201291	-0.0276471	-4.77894	5.8119e-06	2.1577e-05	3.56947
JAK2_DN.V1_UP	-0.201468	-0.0115449	-5.0193	2.15272e-06	9.34669e-06	4.51677
REGULATION_OF_DNA_REPLICATION	-0.201748	-0.0437708	-2.29764	0.0235844	0.0362854	-4.11474
RB_P130_DN.V1_UP	-0.203856	-0.0328085	-3.64576	0.000418221	0.000928909	-0.46333
REACTOME_EXTENSION_OF_TELOMERES	-0.207969	-0.0481972	-1.85092	0.067018	0.0951123	-4.99804
PIGF_UP.V1_DN	-0.2103	-0.0254324	-4.95114	2.86088e-06	1.16636e-05	4.24522
REGULATION_OF_NEUROTRANSMITTER_LEVELS	-0.212039	-0.0198638	-3.72817	0.000314181	0.000718595	-0.196826
DIGESTION	-0.212042	0.0040118	-3.60693	0.000477851	0.00104623	-0.587295
REACTOME_HS_GAG_BIOSYNTHESIS	-0.214211	-0.0119996	-2.97547	0.00363785	0.00648651	-2.45332
REACTOME_NITRIC_OXIDE_STIMULATES_GUANYLATE_CYCLASE	-0.21583	-0.0437369	-3.07479	0.00269101	0.00497723	-2.17928
DETECTION_OF_STIMULUS_INVOLVED_IN_SENSORY_PERCEPTION	-0.216757	-0.0158552	-3.94627	0.000144456	0.000359853	0.530043
REGULATION_OF_G_PROTEIN_COUPLED_RECEPTOR_PROTEIN_SIGNALING_PATHWAY	-0.217096	-0.0584491	-3.37617	0.00103452	0.00208932	-1.3026
SENSORY_PERCEPTION_OF_CHEMICAL_STIMULUS	-0.219586	-0.015672	-3.94245	0.000146471	0.000363694	0.517048
DETECTION_OF_STIMULUS	-0.219813	-0.0192777	-4.85523	4.25312e-06	1.66337e-05	3.86699
MYC_UP.V1_UP	-0.221823	-0.0476864	-4.10795	7.9744e-05	0.000209515	1.08842
NEURITE_DEVELOPMENT	-0.229588	-0.0381173	-4.1511	6.7878e-05	0.000182392	1.24016
AXON_GUIDANCE	-0.231033	-0.0355044	-3.52713	0.000626588	0.00132175	-0.838872
REACTOME_SHC_MEDIATED_CASCADE	-0.231298	-0.0215383	-4.13262	7.27359e-05	0.00019275	1.17504
KRAS.50_UP.V1_DN	-0.232118	0.00505819	-3.92242	0.000157484	0.000387905	0.44907
KEGG_CARDIAC_MUSCLE_CONTRACTION	-0.242217	-0.0399364	-3.15956	0.00206935	0.00391287	-1.93948
KEGG_HEDGEHOG_SIGNALING_PATHWAY	-0.242331	-0.0274499	-4.46022	2.07683e-05	6.37142e-05	2.35947
REACTOME_MRNA_SPLICING_MINOR_PATHWAY	-0.243894	-0.0521774	-2.70862	0.00790172	0.0131867	-3.15176
NEURON_DIFFERENTIATION	-0.244352	-0.0353287	-4.93684	3.03596e-06	1.23446e-05	4.18853
REACTOME_A_TETRASACCHARIDE_LINKER_SEQUENCE_IS_REQUIRED_FOR_GAG_SYNTHESIS	-0.24478	-0.0201384	-3.40456	0.000942504	0.00192126	-1.21663
AXONOGENESIS	-0.247495	-0.0362743	-4.36739	2.98002e-05	8.79135e-05	2.01752
REACTOME_MYOGENESIS	-0.248179	-0.0577191	-3.76414	0.000276942	0.000645919	-0.0790888
TRANSLATION	-0.249144	-0.0468906	-4.30078	3.85044e-05	0.000109798	1.77519
REACTOME_CLASS_B_2_SECRETIN_FAMILY_RECEPTORS	-0.255088	-0.0284197	-4.5985	1.20277e-05	3.99279e-05	2.87772
NUCLEOTIDE_EXCISION_REPAIR	-0.255449	-0.0443484	-3.4641	0.000773886	0.00160089	-1.03443
REACTOME_NCAM_SIGNALING_FOR_NEURITE_OUT_GROWTH	-0.256088	-0.0609849	-4.16273	6.49812e-05	0.000175951	1.28127
KRAS.LUNG.BREAST_UP.V1_DN	-0.256265	-0.0145211	-5.69214	1.16795e-07	8.23457e-07	7.30996
SKELETAL_MUSCLE_DEVELOPMENT	-0.259423	-0.0331847	-4.5459	1.48228e-05	4.71692e-05	2.67933
NEURON_DEVELOPMENT	-0.260071	-0.0398688	-4.96389	2.71307e-06	1.12398e-05	4.29585
NERVOUS_SYSTEM_DEVELOPMENT	-0.263396	-0.0315816	-6.11278	1.73074e-08	1.86024e-07	9.14813
REGULATION_OF_HEART_CONTRACTION	-0.272095	-0.0315991	-3.34149	0.00115842	0.00230803	-1.40687
PATTERN_SPECIFICATION_PROCESS	-0.281523	-0.0325048	-4.65404	9.63172e-06	3.32673e-05	3.08882
REACTOME_NEGATIVE_REGULATION_OF_FGFR_SIGNALING	-0.28383	-0.0219402	-5.32328	5.90577e-07	3.20748e-06	5.75429
KEGG_BASE_EXCISION_REPAIR	-0.291335	-0.0541059	-3.38203	0.00101487	0.00205244	-1.28491
REACTOME_FANCONI_ANEMIA_PATHWAY	-0.294954	-0.038948	-2.88757	0.00472313	0.00819351	-2.68955
POTASSIUM_ION_TRANSPORT	-0.296021	-0.0121422	-5.19931	1.0057e-06	4.97029e-06	5.24447
BRAIN_DEVELOPMENT	-0.313214	-0.0348619	-6.4653	3.34336e-09	5.75136e-08	10.7347
REACTOME_METABOLISM_OF_RNA	-0.316891	-0.0534437	-4.60425	1.17553e-05	3.91079e-05	2.89949
REACTOME_STRIATED_MUSCLE_CONTRACTION	-0.317797	-0.0395894	-2.57011	0.0115829	0.0187398	-3.49188
REGULATION_OF_GENE_EXPRESSION_EPIGENETIC	-0.343253	-0.0406927	-4.59287	1.23004e-05	4.06575e-05	2.85643
PID_WNT_SIGNALING_PATHWAY	-0.345051	-0.0149184	-5.53143	2.38199e-07	1.45113e-06	6.62526
REACTOME_METABOLISM_OF_MRNA	-0.349896	-0.0547999	-4.85906	4.18655e-06	1.64571e-05	3.88203
GENERATION_OF_A_SIGNAL_INVOLVED_IN_CELL_CELL_SIGNALING	-0.352585	0.0017958	-5.53125	2.38382e-07	1.45113e-06	6.62452
PID_HEDGEHOG_2PATHWAY	-0.370664	-0.0497265	-5.46455	3.195e-07	1.86719e-06	6.34341
KEGG_TASTE_TRANSDUCTION	-0.37507	-0.00157983	-7.18563	1.04779e-10	5.96466e-09	14.0839
EXTRACELLULAR_STRUCTURE_ORGANIZATION_AND_BIOGENESIS	-0.404787	-0.0323761	-6.11417	1.71965e-08	1.86024e-07	9.15433
REACTOME_FGFR_LIGAND_BINDING_AND_ACTIVATION	-0.413261	0.00449945	-6.95025	3.29296e-10	1.08085e-08	12.9755
REACTOME_NCAM1_INTERACTIONS	-0.44659	-0.0495773	-6.35705	5.56099e-09	8.63357e-08	10.2434
KEGG_BASAL_CELL_CARCINOMA	-0.491063	-0.0307496	-9.60357	5.16957e-16	7.94563e-13	25.9348
SYNAPSE_ORGANIZATION_AND_BIOGENESIS	-0.550655	-0.0204018	-7.19214	1.01495e-10	5.96466e-09	14.1148
REACTOME_INFLUENZA_LIFE_CYCLE	-0.587951	-0.0305704	-6.53656	2.38752e-09	4.70464e-08	11.0599
REACTOME_TRANSLATION	-0.596259	-0.0375741	-6.20687	1.12007e-08	1.36631e-07	9.56776
REACTOME_ACTIVATION_OF_THE_MRNA_UPON_BINDING_OF_THE_CAP_BINDING_COMPLEX_AND_EIFS_AND_SUBSEQUENT_BINDING_TO_43S	-0.640413	-0.039405	-6.21182	1.09464e-08	1.35388e-07	9.58991
REACTOME_SRP_DEPENDENT_COTRANSLATIONAL_PROTEIN_TARGETING_TO_MEMBRANE	-0.664936	-0.0258109	-6.25179	9.09073e-09	1.18411e-07	9.7691
REACTOME_FORMATION_OF_THE_TERNARY_COMPLEX_AND_SUBSEQUENTLY_THE_43S_COMPLEX	-0.672733	-0.032252	-6.03639	2.45891e-08	2.47016e-07	8.80967
REACTOME_NONSENSE_MEDIATED_DECAY_ENHANCED_BY_THE_EXON_JUNCTION_COMPLEX	-0.692825	-0.0166999	-6.5925	1.83112e-09	4.02062e-08	11.3163
REACTOME_INFLUENZA_VIRAL_RNA_TRANSCRIPTION_AND_REPLICATION	-0.713944	-0.0160851	-6.50586	2.76065e-09	5.00727e-08	10.9197
REACTOME_3_UTR_MEDIATED_TRANSLATIONAL_REGULATION	-0.722192	-0.0178318	-6.41566	4.22372e-09	7.05637e-08	10.509
REACTOME_PEPTIDE_CHAIN_ELONGATION	-0.801946	-0.00248121	-6.51572	2.63497e-09	4.91648e-08	10.9647
KEGG_RIBOSOME	-0.838948	-0.00420943	-6.54734	2.26861e-09	4.64914e-08	11.1093

## Sheet: Suppl. Table 5
Supplemental Table 5: CD20 staining for PRMS patients
ID	CD20.status
RNOH01	unknown
RNOH02	unknown
RNOH03	positive
RNOH04	positive
RNOH05	positive
RNOH06	unknown
RNOH07	unknown
RNOH08	unknown
RNOH09	unknown
RNOH10	positive
RNOH11	unknown
RNOH12	positive
RNOH13	positive
MDA01	negative
MDA02	negative
MDA03	negative
MDA04	positive
MDA05	negative
MDA06	positive
MDA07	positive
MDA08	negative
MDA09	unknown

## Sheet: Suppl. Table 6
Supplemental Table 6: Multiple regression of ESTIMATE immune score and mutation features
Selected Features	Estimate	Std.Error	t value	Pr(>|t|)
(Intercept)	-879.77	4209.67	-0.21	0.84
N_nonsynonymous.mutations	20.25	34.56	0.59	0.58
N_rearrangements.2GeneRegion	-4.84	5.08	-0.95	0.37
Global.Methy_Ave.b_L1	10001.2	5953.86	1.68	0.14
N.AmpCNV.segments_1	28.7	35.46	0.81	0.44
N.DelCNV.segments_1	-59	23.43	-2.52	0.04

## Sheet: Suppl. Table 7
Supplemental Table 7: Correlation for TP53 expression (EX) and copy number (CN) with ESTIMATE immune score
Type_uniq	N_Samples	corr_EX	p.value_EX	corr_CN	p.value_CN
SARC.DDLPS	58	-0.04272	0.7502	0.05366	0.68913
SARC.STLMS	74	0.32011	0.00576	0.36907	0.00131
SARC.ULMS	32	0.07502	0.68835	-0.1023	0.58397
SARC.MFS	25	0.33163	0.1134	0.27069	0.20078
SARC.MFH	30	0.09378	0.62849	0.13475	0.48586
SARC.SS	8	-0.54394	0.16343	0.20899	0.6194
SARC.UPS	22	0.42784	0.047	0.2654	0.23258
SARC.MPNST	10	-0.00394	0.99138	0.5969	0.06848

## Sheet: Suppl. Table 8
Supplemental Table 8: Correlation for RB1 expression (EX) and copy number (CN) with ESTIMATE immune score
Type_uniq	N_Samples	corr_EX	p.value_EX	corr_CN	p.value_CN
SARC.DDLPS	58	0.43915	0.00056	0.06823	0.61082
SARC.STLMS	74	0.46804	3e-05	0.30095	0.00968
SARC.ULMS	32	0.44877	0.01133	0.30167	0.09909
SARC.MFS	25	0.55245	0.00512	0.08283	0.7004
SARC.MFH	30	0.26166	0.17033	0.25318	0.18513
SARC.SS	8	-0.68414	0.0613	-0.64095	0.08679
SARC.UPS	22	0.54517	0.00869	0.61224	0.00246
SARC.MPNST	10	0.42858	0.21654	0.30412	0.39292

## Sheet: Suppl. Table 9
Supplemental Table 9: Factors associated with multiplex immunostain density scores for CD3+/FOXP3- cells (MIF_CD3pFOXP3n)
Feature.Names	corr	p.value	p.adj
MIF_CD3pFOXP3n	1	0	0
NMD_Scores_GeoMean	-0.71032	0.00963432	0.290787
NMD_Scores_GSEA	-0.699048	0.0114166	0.290787
DMD_EX	-0.690497	0.0129239	0.290787
Immunostaining_Total.CD3.	0.564624	0.0557952	0.838233
Immunostaining_Fraction.of.T.cells	0.56446	0.0558822	0.838233
Immunostaining_CD3.CD8.	0.535754	0.0726022	0.933457
Charoentong_Immature dendritic cell	0.508869	0.0911112	0.998501
T.N.Ratio	-0.54179	0.105735	0.998501
Immunostaining_CD3.PD.L1.	0.452882	0.139286	0.998501
Immunostaining_CD3.PD.1.	0.413324	0.181705	0.998501
Charoentong_Regulatory T cell	0.40665	0.189573	0.998501
Charoentong_CD56bright natural killer cell	0.396634	0.201768	0.998501
Immunostaining_Total.nucleated..cells.DAPI.	0.386607	0.214446	0.998501
Immunostaining_CD3.CD8.PD.1.	0.380752	0.222067	0.998501
Immunostaining_CD3.PD.1.PD.L1.	0.379193	0.224123	0.998501
Immunostaining_CD3.CD45RO.CD8.	0.367485	0.239929	0.998501
Age.diagnosis	0.363496	0.245461	0.998501
N_expressed.rearrangements.2GeneRegion	0.425665	0.253335	0.998501
Immunostaining_Area.of.analysis	-0.35738	0.254087	0.998501
Charoentong_Memory B cell	-0.333151	0.289971	0.998501
Immunostaining_CD3.CD8.KI67.	0.332625	0.290781	0.998501
Charoentong_Natural killer T cell	0.332202	0.291432	0.998501
Immunostaining_CD3.FOXP3.CD8.	0.323469	0.305071	0.998501
Immunostaining_CD3.CD45RO.FOXP3.CD8.	0.319439	0.311481	0.998501
N_Total.mutations	0.347092	0.325785	0.998501
Charoentong_Eosinophil	-0.305294	0.334566	0.998501
Immunostaining_CD3.KI67.	0.29658	0.349236	0.998501
Charoentong_Type 2 T helper cell	-0.295301	0.351418	0.998501
Immunostaining_CD3.CD45RO.CD8..1	0.283057	0.372664	0.998501
Charoentong_Activated dendritic cell	0.276953	0.383502	0.998501
Charoentong_Central memory CD4 T cell	0.255598	0.422658	0.998501
TP53_CN	-0.285669	0.423646	0.998501
RB1_EX	0.23958	0.453263	0.998501
Charoentong_Gamma delta T cell	0.233076	0.465982	0.998501
N_expressed.rearrangements	0.278998	0.467218	0.998501
Charoentong_Type 17 T helper cell	0.225019	0.481965	0.998501
Charoentong_Natural killer cell	-0.215471	0.501222	0.998501
N.Genes.Del_.5	0.237871	0.508114	0.998501
ssGSEA.Score_HP_LIMB_GIRDLE_MUSCLE_ATROPHY	-0.210195	0.51201	0.998501
RB1_CN	-0.235715	0.51208	0.998501
Global.Methy_Ave.M_Alu	-0.207079	0.518427	0.998501
Charoentong_Neutrophil	0.199249	0.534706	0.998501
PAX3_EX	0.19494	0.543756	0.998501
N.DelCNV.segments_.5	0.202369	0.575007	0.998501
N_expressed.neoantigen	0.178286	0.579321	0.998501
Global.Methy_Ave.b_Alu	-0.17505	0.586335	0.998501
Charoentong_Effector memeory CD8 T cell	0.174001	0.588616	0.998501
ESTIMATE.ImmuneScore	0.173994	0.588632	0.998501
N.Genes.Del_1	0.191941	0.595258	0.998501
N.AllCNV.segments_.5	0.172979	0.632729	0.998501
Charoentong_Effector memeory CD4 T cell	0.150056	0.641587	0.998501
Charoentong_Activated CD8 T cell	0.146594	0.64938	0.998501
Charoentong_Macrophage_M1	0.146431	0.649749	0.998501
Immunostaining_Total.CD68.	0.145205	0.652517	0.998501
Immunostaining_CD68.PD.L1.	-0.141757	0.660325	0.998501
Immunostaining_Percent.CD68..PD.L1.	-0.134684	0.676439	0.998501
Immunostaining_CD3.CD8.PD.L1.	0.133777	0.678514	0.998501
Charoentong_Immature B cell	0.129608	0.68808	0.998501
ssGSEA.Score_HP_SHOULDER_GIRDLE_MUSCLE_WEAKNESS	0.126164	0.696013	0.998501
N.DelCNV.segments_1	0.138621	0.702526	0.998501
Charoentong_Central memory CD8 T cell	0.119572	0.711279	0.998501
Charoentong_Monocyte	-0.1147	0.722624	0.998501
Charoentong_Type 1 T helper cell	0.113468	0.725501	0.998501
Charoentong_MDSC	0.112271	0.728299	0.998501
Charoentong_Macrophage_M2	-0.108486	0.737168	0.998501
N.AmpCNV.segments_.5	0.114436	0.752924	0.998501
Charoentong_Macrophage	0.100376	0.75627	0.998501
Charoentong_T follicular helper cell	-0.0806117	0.803328	0.998501
N_nonsynonymous.mutations	0.0783235	0.829715	0.998501
Immunostaining_Fraction.of.Monocytes	0.0666315	0.836991	0.998501
N_nonsynonymous.mutations.expressed	0.0703965	0.846768	0.998501
N.AllCNV.segments_1	0.0690681	0.849632	0.998501
N_rearrangements.2GeneRegion	-0.064412	0.859682	0.998501
Immunostaining_CD68.KI67.	-0.0572379	0.859755	0.998501
N.Genes.Amp_1	-0.0475334	0.896255	0.998501
N.AmpCNV.segments_1	-0.0436592	0.904677	0.998501
Charoentong_Activated CD4 T cell	-0.0386618	0.905045	0.998501
Charoentong_CD56dim natural killer cell	-0.0369941	0.909126	0.998501
ssGSEA.Score_HP_LIMB_GIRDLE_MUSCLE_WEAKNESS	0.0355484	0.912665	0.998501
Global.Methy_Ave.M_L1	-0.0295771	0.927297	0.998501
N_rearrangements	-0.0299642	0.934512	0.998501
Charoentong_Plasmacytoid dendritic cell	0.0236272	0.941898	0.998501
Charoentong_Mast cell	-0.0213061	0.947599	0.998501
N.Genes.Amp_.5	-0.0239196	0.947706	0.998501
TP53_EX	0.0107781	0.97348	0.998501
Charoentong_Activated B cell	0.010672	0.973741	0.998501
N_neoantigen	0.00900327	0.980307	0.998501
ssGSEA.Score_HP_PELVIC_GIRDLE_MUSCLE_WEAKNESS	0.00352051	0.991336	0.998501
Global.Methy_Ave.b_L1	0.000609259	0.998501	0.998501
